# Supplementary material for: Causal interplay between trigeminal neuralgia and systemic inflammatory markers: A bidirectional Mendelian randomization study
Source: Medicine (Baltimore). 2026 Jan 23;105(4):e47243. doi: 10.1097/MD.0000000000047243 (PMC12851747; doi:10.1097/MD.0000000000047243)
Supplement: Supplementary file 1 [file medi-105-e47243-s001.xlsx]

## Sheet: S1 Table. 
S1 Table. GWAS Data Summary for 91 Circulating Inflammatory Proteins.
id	reportedTrait	symbol	efoTraits	discoverySampleAncestry
GCST90274759	Adenosine Deaminase levels	ADA	adenosine deaminase measurement	14736 European
GCST90274760	Artemin levels	ARTN	artemin measurement	11778 European
GCST90274761	Axin-1 levels	AXIN1	axin-1 measurement	11793 European
GCST90274762	beta-nerve growth factor levels	Beta-NGF	beta-nerve growth factor measurement	14743 European
GCST90274763	Caspase 8 levels	CASP-8	caspase-8 measurement	14744 European
GCST90274765	C-C motif chemokine 19 levels	CCL19	C-C motif chemokine 19 measurement	14736 European
GCST90274766	C-C motif chemokine 20 levels	CCL20	C-C motif chemokine 20 measurement	14736 European
GCST90274767	C-C motif chemokine 23 levels	CCL23	C-C motif chemokine 23 measurement	14736 European
GCST90274768	C-C motif chemokine 25 levels	CCL25	C-C motif chemokine 25 measurement	14736 European
GCST90274769	C-C motif chemokine 28 levels	CCL28	C-C motif chemokine 28 measurement	14734 European
GCST90274770	C-C motif chemokine 4 levels	CCL4	C-C motif chemokine 4-like measurement	14744 European
GCST90274772	CD40L receptor levels	CD40	CD40 measurement	14736 European
GCST90274775	CUB domain-containing protein 1 levels	CDCP1	CUB domain-containing protein 1 measurement	14734 European
GCST90274779	C-X-C motif chemokine 1 levels	CXCL1	CXCL1 measurement	14736 European
GCST90274780	C-X-C motif chemokine 10 levels	CXCL10	C-X-C motif chemokine 10 measurement	14744 European
GCST90274781	C-X-C motif chemokine 11 levels	CXCL11	C-X-C motif chemokine 11 measurement	14736 European
GCST90274782	C-X-C motif chemokine 5 levels	CXCL5	C-X-C motif chemokine 5 measurement	14736 European
GCST90274783	C-X-C motif chemokine 6 levels	CXCL6	C-X-C motif chemokine 6 measurement	14744 European
GCST90274784	C-X-C motif chemokine 9 levels	CXCL9	C-X-C motif chemokine 9 measurement	14735 European
GCST90274777	Cystatin D levels	CST5	cystatin-D measurement	14736 European
GCST90274785	Delta and Notch-like epidermal growth factor-related receptor levels	DNER	delta and Notch-like epidermal growth factor-related receptor measurement	14735 European
GCST90274764	Eotaxin levels	CCL11	eotaxin measurement	14734 European
GCST90274758	Eukaryotic translation initiation factor 4E-binding protein 1 levels	4EBP1	level of eukaryotic translation initiation factor 4E-binding protein 1 in blood plasma	14736 European
GCST90274787	Fibroblast growth factor 19 levels	FGF-19	fibroblast growth factor 19 measurement	14744 European
GCST90274788	Fibroblast growth factor 21 levels	FGF-21	fibroblast growth factor 21 measurement	14743 European
GCST90274789	Fibroblast growth factor 23 levels	FGF-23	fibroblast growth factor 23 measurement	14735 European
GCST90274790	Fibroblast growth factor 5 levels	FGF-5	fibroblast growth factor 5 measurement	11789 European
GCST90274791	Fms-related tyrosine kinase 3 ligand levels	FIt3L	obsolete_Fms-related tyrosine kinase 3 ligand measurement	14734 European
GCST90274778	Fractalkine levels	CX3CL1	fractalkine measurement	14743 European
GCST90274792	Glial cell line-derived neurotrophic factor levels	hGDNF	glial cell line-derived neurotrophic factor measurement	14736 European
GCST90274793	Hepatocyte growth factor levels	HGF	hepatocyte growth factor measurement	14734 European
GCST90274794	Interferon gamma levels	IFN-gamma	interferon gamma measurement	11793 European
GCST90274795	Interleukin-10 levels	IL-10	interleukin-10 measurement	14744 European
GCST90274796	Interleukin-10 receptor subunit alpha levels	IL-10RA	interleukin-10 receptor subunit alpha measurement	11793 European
GCST90274797	Interleukin-10 receptor subunit beta levels	IL10RB	interleukin-10 receptor subunit beta measurement	14734 European
GCST90274798	Interleukin-12 subunit beta levels	IL-12B	obsolete_interleukin-12 subunit B measurement	14735 European
GCST90274799	Interleukin-13 levels	IL-13	interleukin-13 measurement	11792 European
GCST90274800	Interleukin-15 receptor subunit alpha levels	IL-15RA	interleukin-15 receptor subunit alpha measurement	11792 European
GCST90274801	Interleukin-17A levels	IL-17A	interleukin-17A measurement	11784 European
GCST90274802	Interleukin-17C levels	IL-17C	interleukin-17C measurement	11793 European
GCST90274803	Interleukin-18 levels	IL-18	interleukin 18 measurement	14744 European
GCST90274804	interleukin-18 receptor 1 levels	IL-18R1	interleukin-18 receptor 1 measurement	14743 European
GCST90274805	Interleukin-1-alpha levels	IL-1 alpha	obsolete_interleukin-1 alpha measurement	11788 European
GCST90274806	Interleukin-2 levels	IL-2	interleukin-2 measurement	11789 European
GCST90274811	Interleukin-2 receptor subunit beta levels	IL-2RB	interleukin-2 receptor subunit beta measurement	11792 European
GCST90274807	Interleukin-20 levels	IL-20	interleukin-20 measurement	11784 European
GCST90274808	Interleukin-20 receptor subunit alpha levels	IL-20RA	interleukin-20 receptor subunit alpha measurement	11792 European
GCST90274809	Interleukin-22 receptor subunit alpha-1 levels	IL-22RA1	interleukin-22 receptor subunit alpha-1 measurement	11793 European
GCST90274810	Interleukin-24 levels	IL-24	interleukin-24 measurement	11785 European
GCST90274812	Interleukin-33 levels	IL-33	level of interleukin-33 in blood plasma	11793 European
GCST90274813	Interleukin-4 levels	IL-4	interleukin-4 measurement	11793 European
GCST90274814	Interleukin-5 levels	IL-5	interleukin-5 measurement	11792 European
GCST90274815	Interleukin-6 levels	IL-6	interleukin-6 measurement	14743 European
GCST90274816	Interleukin-7 levels	IL-7	interleukin-7 measurement	14736 European
GCST90274817	Interleukin-8 levels	IL-8	interleukin-8 measurement	14744 European
GCST90274818	Latency-associated peptide transforming growth factor beta 1 levels	LAP TGF-beta-1	transforming growth factor beta-1 measurement	14736 European
GCST90274819	Leukemia inhibitory factor levels	LIF	leukemia inhibitory factor measurement	11793 European
GCST90274820	Leukemia inhibitory factor receptor levels	LIF-R	leukemia inhibitory factor receptor measurement	11784 European
GCST90274776	Macrophage colony-stimulating factor 1 levels	CSF-1	macrophage colony-stimulating factor 1 measurement	14734 European
GCST90274825	Macrophage inflammatory protein 1a levels	MIP-1 alpha	macrophage inflammatory protein 1a measurement	14743 European
GCST90274826	Matrix metalloproteinase-1 levels	MMP-1	matrix metalloproteinase 1 measurement	14744 European
GCST90274827	Matrix metalloproteinase-10 levels	MMP-10	matrix metalloproteinase 10 measurement	14744 European
GCST90274822	Monocyte chemoattractant protein 2 levels	CCL2	monocyte chemotactic protein-2 measurement	14736 European
GCST90274821	Monocyte chemoattractant protein-1 levels	CCL8	CCL2 measurement	14733 European
GCST90274823	Monocyte chemoattractant protein-3 levels	CCL7	monocyte chemotactic protein 3 measurement	11783 European
GCST90274824	Monocyte chemoattractant protein-4 levels	CCL13	monocyte chemotactic protein-4 measurement	14736 European
GCST90274771	Natural killer cell receptor 2B4 levels	CD244	natural killer cell receptor 2B4 measurement	14735 European
GCST90274829	Neurotrophin-3 levels	NT-3	neurotrophin-3 measurement	14744 European
GCST90274828	Neurturin levels	NRTN	level of neurturin in blood plasma	11791 European
GCST90274831	Oncostatin-M levels	OSM	oncostatin-M measurement	14736 European
GCST90274830	Osteoprotegerin levels	OPG	osteoprotegerin measurement	14733 European
GCST90274832	Programmed cell death 1 ligand 1 levels	PD-L1	programmed cell death 1 ligand 1 measurement	14736 European
GCST90274786	Protein S100-A12 levels	EN-RAGE	protein S100-A12 measurement	14743 European
GCST90274835	Signaling lymphocytic activation molecule levels	SLAMF1	signaling lymphocytic activation molecule measurement	14734 European
GCST90274834	SIR2-like protein 2 levels	SIRT2	SIR2-like protein 2 measurement	14736 European
GCST90274837	STAM binding protein levels	STAMPB	STAM binding protein measurement	14736 European
GCST90274833	Stem cell factor levels	SCF	stem Cell Factor measurement	14736 European
GCST90274836	Sulfotransferase 1A1 levels	ST1A1	sulfotrasferase 1A1 measurement	11793 European
GCST90274773	T-cell surface glycoprotein CD5 levels	CD5	t-cell surface glycoprotein CD5 measurement	14735 European
GCST90274774	T-cell surface glycoprotein CD6 isoform levels	CD6	level of T-cell differentiation antigen CD6 in blood plasma	14735 European
GCST90274845	Thymic stromal lymphopoietin levels	TSLP	thymic stromal lymphopoietin measurement	11793 European
GCST90274840	TNF-beta levels	TNFB	lymphotoxin-alpha measurement	11792 European
GCST90274844	TNF-related activation-induced cytokine levels	TRANCE	TNF-related activation-induced cytokine measurement	14736 European
GCST90274843	TNF-related apoptosis-inducing ligand levels	TRAIL	TNF-related apoptosis-inducing ligand measurement	14735 European
GCST90274838	Transforming growth factor-alpha levels	TGF-alpha	transforming growth factor-alpha measurement	14733 European
GCST90274839	Tumor necrosis factor levels	TWEAK	tumor necrosis factor measurement	11785 European
GCST90274846	Tumor necrosis factor ligand superfamily member 12 levels	TNF	tumor necrosis factor ligand superfamily member 12 measurement	14736 European
GCST90274842	Tumor necrosis factor ligand superfamily member 14 levels	TNFSF14	tumor necrosis factor ligand superfamily member 14 measurement	11793 European
GCST90274841	Tumor necrosis factor receptor superfamily member 9 levels	TNFRSF9	tumor necrosis factor receptor superfamily member 9 measurement	11784 European
GCST90274847	Urokinase-type plasminogen activator levels	uPA	urokinase-type plasminogen activator measurement	14734 European
GCST90274848	Vascular endothelial growth factor A levels	VEGF_A	vascular endothelial growth factor A measurement	14744 European

## Sheet: exposure.F
S2 Table. F-statistics and characteristics of instrumental SNPs for each circulating inflammatory protein.
chr.exposure	pos.exposure	effect_allele.exposure	other_allele.exposure	beta.exposure	se.exposure	eaf.exposure	pval.exposure	variant_id	SNP	samplesize.exposure	id.exposure	R2	F
1	80975190	T	G	0.0588	0.0123	0.6475	1.75e-06	1_80975190_T_G	rs356283	14730	GCST90274758	0.00154906061586773	22.8499607247327
1	108736338	A	C	-0.1537	0.0344	0.0384	7.89e-06	1_108736338_A_C	rs115454951	11982	GCST90274758	0.00166333052592398	19.9598996108865
1	240804510	A	G	-0.0884	0.0175	0.8334	4.39e-07	1_240804510_A_G	rs10926313	14288	GCST90274758	0.00178271564814878	25.513358813447
2	38198906	T	G	0.2607	0.0521	0.015	5.62e-07	2_38198906_T_G	rs76686678	14730	GCST90274758	0.0016969391586224	25.0350028047863
2	46781928	CT	C	0.1107	0.0242	0.0883	4.78e-06	2_46781928_CT_C	rs11438549	10894	GCST90274758	0.00191709553523972	20.921112340892
3	6066466	T	C	0.3201	0.0722	0.0087	9.27e-06	3_6066466_T_C	rs139951113	12935	GCST90274758	0.00151729862847565	19.6530426968048
3	136674468	A	G	-0.0875	0.0197	0.8986	8.93e-06	3_136674468_A_G	rs10513018	14288	GCST90274758	0.00137883715477477	19.725265522102
3	186455546	T	C	0.0594	0.0119	0.5711	5.99e-07	3_186455546_T_C	rs5030072	14716	GCST90274758	0.00169026381674596	24.912650751745
4	117584424	T	C	0.1784	0.0403	0.0251	9.56e-06	4_117584424_T_C	rs112020430	14735	GCST90274758	0.00132816572697382	19.5938895881143
4	187158034	A	G	-0.1305	0.0116	0.5102	2.32e-29	4_187158034_A_G	rs3733402	14736	GCST90274758	0.00851552348392143	126.545322679153
5	176842474	T	C	0.0926	0.0152	0.2679	1.11e-09	5_176842474_T_C	rs2731672	11783	GCST90274758	0.00313988065878539	37.1074469962712
6	158193698	A	G	0.066	0.0146	0.6982	6.17e-06	6_158193698_A_G	rs1034059	14288	GCST90274758	0.00142820323953741	20.4324932330587
7	17594314	T	C	0.0754	0.0142	0.2938	1.1e-07	7_17594314_T_C	rs6963617	14288	GCST90274758	0.00196942029810274	28.1906576320532
8	3936170	C	G	-0.1269	0.0281	0.9352	6.3e-06	8_3936170_C_G	rs78948504	11781	GCST90274758	0.0017281334649966	20.3909223194373
11	68921211	T	C	-0.0593	0.0124	0.3383	1.73e-06	11_68921211_T_C	rs10792025	14727	GCST90274758	0.00155052161190101	22.8668863367044
12	23923166	T	C	-0.2226	0.0474	0.0227	2.65e-06	12_23923166_T_C	rs181095999	14736	GCST90274758	0.00149439199386935	22.0513249611471
13	84976969	T	G	0.0705	0.0159	0.2217	9.25e-06	13_84976969_T_G	rs7490744	11783	GCST90274758	0.00166572800744364	19.656684345341
16	84586319	T	C	0.0791	0.0169	0.358	2.86e-06	16_84586319_T_C	rs114302245	10894	GCST90274758	0.0020068722949442	21.9028091774519
17	15470414	T	C	-0.0995	0.0214	0.8975	3.33e-06	17_15470414_T_C	rs2856226	12404	GCST90274758	0.00173980514734153	21.6146687492777
17	74618280	A	T	0.0772	0.0172	0.8011	7.18e-06	17_74618280_A_T	rs60037565	11337	GCST90274758	0.0017738157949751	20.1419301098129
20	44566861	C	G	0.2235	0.0486	0.9827	4.25e-06	20_44566861_C_G	rs137887001	14288	GCST90274758	0.00147798055819863	21.1456831630305
1	57353848	A	G	0.139	0.0293	0.0462	2.1e-06	1_57353848_A_G	rs115657851	14715	GCST90274759	0.00152711017533997	22.5027361671508
1	150902178	A	G	0.3552	0.077	0.9905	3.97e-06	1_150902178_A_G	rs75492374	11139	GCST90274759	0.00190673082135057	21.2758284352085
1	222149663	T	C	-0.1524	0.0339	0.0397	6.94e-06	1_222149663_T_C	rs184103539	12833	GCST90274759	0.00157238512875259	20.2070468469827
2	41276504	A	C	0.0643	0.0143	0.7983	6.91e-06	2_41276504_A_C	rs6544381	14732	GCST90274759	0.00137054258206544	20.2157988469742
2	144650434	T	C	0.2044	0.044	0.0243	3.39e-06	2_144650434_T_C	rs111478357	13801	GCST90274759	0.00156123151732904	21.5771205883392
2	225565760	A	T	-0.1012	0.0222	0.9174	5.15e-06	2_225565760_A_T	rs62188709	14288	GCST90274759	0.00145228702023325	20.7775473333568
3	158534618	A	C	-0.087	0.0194	0.1824	7.31e-06	3_158534618_A_C	rs6441227	10894	GCST90274759	0.00184266622882184	20.1073717391816
4	5801734	T	C	-0.0925	0.0199	0.905	3.35e-06	4_5801734_T_C	rs10024178	14716	GCST90274759	0.00146605534813042	21.6032098937925
4	75665562	A	T	0.2754	0.0584	0.9857	2.41e-06	4_75665562_A_T	rs189104742	14729	GCST90274759	0.00150755684805096	22.235310696155
4	124571895	T	C	0.1281	0.0258	0.9456	6.87e-07	4_124571895_T_C	rs62319741	14733	GCST90274759	0.00167048111924993	24.6490331120922
5	18907012	CA	C	-0.0743	0.0167	0.2088	8.62e-06	5_18907012_CA_C	rs34031171	10894	GCST90274759	0.00181371444940344	19.7908727748203
7	7345002	A	G	0.0552	0.0122	0.3628	6.05e-06	7_7345002_A_G	rs6463679	14288	GCST90274759	0.00143075488923896	20.4690505418085
7	22807634	A	G	0.0598	0.0122	0.656	9.5e-07	7_22807634_A_G	rs1608554	14733	GCST90274759	0.00162811044380374	24.0228067301998
7	80678923	T	C	0.0562	0.0122	0.5989	4.09e-06	7_80678923_T_C	rs2527856	14288	GCST90274759	0.00148298581739984	21.217400491385
8	102530192	A	G	-0.1301	0.0292	0.9512	8.37e-06	8_102530192_A_G	rs73701916	14726	GCST90274759	0.00134622930529093	19.848601059519
10	8502517	A	T	0.5548	0.1204	0.0104	4.07e-06	10_8502517_A_T	rs4749761	6862	GCST90274759	0.00308480299366242	21.2272303602868
11	102613285	T	G	-0.0606	0.0133	0.6677	5.2e-06	11_102613285_T_G	rs11512688	12193	GCST90274759	0.00169977939239242	20.7572933922059
12	65118323	C	G	-0.0551	0.0119	0.5267	3.65e-06	12_65118323_C_G	rs2620728	14288	GCST90274759	0.00149825818929511	21.436233504666
14	91715447	T	C	0.1608	0.0357	0.03	6.66e-06	14_91715447_T_C	rs79226097	14732	GCST90274759	0.00137523298149664	20.2850785264674
16	316890	T	C	0.0594	0.0132	0.5782	6.8e-06	16_316890_T_C	rs739998	13662	GCST90274759	0.00148001973359645	20.2470355731225
16	58197178	A	G	0.0777	0.0173	0.8369	7.08e-06	16_58197178_A_G	rs56139330	12197	GCST90274759	0.00165112191503701	20.1687327905855
18	917376	A	T	0.3494	0.0754	0.0125	3.59e-06	18_917376_A_T	rs117645472	11095	GCST90274759	0.00193168395284947	21.4696426531457
18	70229342	A	G	-0.2927	0.0654	0.0126	7.62e-06	18_70229342_A_G	rs73966257	12935	GCST90274759	0.00154614959595154	20.0273179540038
19	561872	A	T	0.1025	0.0231	0.1817	9.11e-06	19_561872_A_T	rs151018349	10474	GCST90274759	0.00187627106817122	19.6852454824576
20	43233080	A	C	-0.907	0.0214	0.9299	0	20_43233080_A_C	rs76418401	14727	GCST90274759	0.1087149705442	1796.08978986305
20	43276688	A	G	-0.1698	0.0136	0.7345	8.98e-36	20_43276688_A_G	rs2007720	14288	GCST90274759	0.0107922899855549	155.860749135675
20	43300800	A	G	-0.1313	0.0164	0.2474	1.18e-15	20_43300800_A_G	rs73617409	12404	GCST90274759	0.00514092848979143	64.0872631674436
21	15450490	G	GA	0.0771	0.0155	0.6666	6.55e-07	21_15450490_G_GA	rs113525696	10894	GCST90274759	0.00226606692363227	24.7380590295243
21	19074306	A	G	0.2127	0.0473	0.9793	6.9e-06	21_19074306_A_G	rs147052185	14244	GCST90274759	0.00141763564697737	20.2186295342124
22	37921425	A	G	-0.0599	0.0131	0.2529	4.82e-06	22_37921425_A_G	rs7292320	14729	GCST90274759	0.00141749568006753	20.9050917576124
1	921716	A	C	-0.0664	0.0144	0.5539	4.01e-06	1_921716_A_C	rs13303278	10265	GCST90274760	0.00206706235603101	21.2582029911061
1	17628383	T	G	0.0632	0.0137	0.6627	3.97e-06	1_17628383_T_G	rs3003450	11762	GCST90274760	0.00180603759257048	21.2774299269502
1	20418323	T	C	-0.1321	0.0293	0.0561	6.53e-06	1_20418323_T_C	rs10799609	11778	GCST90274760	0.00172285993127463	20.3234129445189
1	197189391	C	G	-0.3211	0.0718	0.0125	7.74e-06	1_197189391_C_G	rs79664530	10843	GCST90274760	0.00184111933943702	19.9963905001054
1	225057589	A	C	-0.3226	0.0682	0.9882	2.24e-06	1_225057589_A_C	rs76672219	11291	GCST90274760	0.00197773363741141	22.3708786719855
2	142183922	A	G	0.1852	0.0418	0.0327	9.4e-06	2_142183922_A_G	rs141625055	11765	GCST90274760	0.00166576385566617	19.6270743051712
3	93520803	T	C	-0.1481	0.0334	0.0532	9.24e-06	3_93520803_T_C	rs9682166	9453	GCST90274760	0.00207560717824951	19.6573644083074
3	111720183	A	G	0.0833	0.0166	0.1972	5.22e-07	3_111720183_A_G	rs62277657	11777	GCST90274760	0.00213359288368739	25.1767731895304
3	189164574	A	G	-0.0897	0.0197	0.1327	5.28e-06	3_189164574_A_G	rs17491469	11777	GCST90274760	0.00175733228428657	20.7290154154854
4	4424044	A	G	-0.0811	0.0176	0.84	4.07e-06	4_4424044_A_G	rs138311590	11758	GCST90274760	0.00180259993593561	21.2296333826345
4	40380879	T	C	-0.3099	0.0697	0.0147	8.74e-06	4_40380879_T_C	rs79259958	9945	GCST90274760	0.00198385704879633	19.7647009775335
4	156930775	C	G	0.0692	0.014	0.626	7.7e-07	4_156930775_C_G	rs9684768	11330	GCST90274760	0.00215174454221921	24.4275239656321
5	103466564	A	G	-0.0873	0.0189	0.8494	3.86e-06	5_103466564_A_G	rs17340161	11330	GCST90274760	0.00187956744978315	21.3318346932771
6	94484664	A	G	-0.4237	0.094	0.0108	6.56e-06	6_94484664_A_G	rs118087756	8024	GCST90274760	0.0025256434496249	20.3120126546007
6	143047898	T	C	0.0853	0.0181	0.1545	2.44e-06	6_143047898_T_C	rs9496445	11768	GCST90274760	0.00188373317547865	22.2058344096485
7	13780997	A	G	0.0803	0.0181	0.1536	9.14e-06	7_13780997_A_G	rs12699544	11777	GCST90274760	0.00166845332028522	19.6788711242251
7	106961661	A	G	0.311	0.0639	0.0191	1.13e-06	7_106961661_A_G	rs142970662	9834	GCST90274760	0.00240294602469552	23.6826735009496
8	3686552	A	T	-0.079	0.0162	0.6759	1.08e-06	8_3686552_A_T	rs4993886	8371	GCST90274760	0.00283279273184091	23.7749919973062
8	19493177	A	G	-0.2047	0.044	0.0245	3.28e-06	8_19493177_A_G	rs55885546	11778	GCST90274760	0.00183426230371489	21.6399662629163
8	53903686	A	G	-0.293	0.0644	0.0147	5.37e-06	8_53903686_A_G	rs141429639	11330	GCST90274760	0.00182364740535668	20.696020051148
8	112086697	C	G	-0.1899	0.0421	0.9634	6.46e-06	8_112086697_C_G	rs74383279	11761	GCST90274760	0.00172699394740366	20.3428538129275
9	92208227	A	G	-0.0674	0.0136	0.5323	7.2e-07	9_92208227_A_G	rs1329733	11330	GCST90274760	0.0021630752958151	24.5564343675272
9	133454106	A	G	0.0877	0.0194	0.1326	6.17e-06	9_133454106_A_G	rs4740350	11778	GCST90274760	0.00173209331718308	20.4325219378497
9	140239588	T	C	0.2119	0.0435	0.038	1.11e-06	9_140239588_T_C	rs142585779	10266	GCST90274760	0.00230610699677199	23.7245936663172
10	52449020	T	C	-0.0852	0.0185	0.1749	4.12e-06	10_52449020_T_C	rs3001873	11330	GCST90274760	0.00186850207145698	21.206014948323
10	97678022	A	G	-0.0716	0.0159	0.2386	6.7e-06	10_97678022_A_G	rs4561132	11329	GCST90274760	0.00178674900893052	20.2747318812512
11	123394636	C	G	0.0679	0.0141	0.318	1.47e-06	11_123394636_C_G	rs77502336	11775	GCST90274760	0.00196555832905326	23.1860918238466
12	81724190	T	C	0.1703	0.0362	0.0344	2.55e-06	12_81724190_T_C	rs118115625	11778	GCST90274760	0.00187553557111056	22.1278083771199
12	130004146	A	G	0.2112	0.0451	0.9758	2.83e-06	12_130004146_A_G	rs148226005	11765	GCST90274760	0.0018605187316394	21.9260757148531
16	81582982	T	C	-0.3648	0.0818	0.9881	8.21e-06	16_81582982_T_C	rs114907684	8283	GCST90274760	0.00239537682630468	19.8837445595672
17	1226068	CT	C	-0.0807	0.018	0.7036	7.35e-06	17_1226068_CT_C	rs11382995	7943	GCST90274760	0.00252417740284781	20.0952166477821
18	54688939	T	C	-0.07	0.0153	0.7417	4.76e-06	18_54688939_T_C	rs1370215	11330	GCST90274760	0.00184408821259944	20.9284251344251
19	55422034	C	G	-0.0881	0.0176	0.8122	5.57e-07	19_55422034_C_G	rs6509909	11330	GCST90274760	0.00220666886963672	25.052427366824
22	25646493	T	C	0.0765	0.0167	0.7151	4.63e-06	22_25646493_T_C	rs9941952	11774	GCST90274760	0.00177906808545319	20.9805152670829
3	128431622	A	G	0.0626	0.0134	0.4935	2.99e-06	3_128431622_A_G	rs2712427	11345	GCST90274761	0.00191999423662684	21.8203896484242
5	78787853	A	G	0.1447	0.0305	0.9489	2.09e-06	5_78787853_A_G	rs115455827	11792	GCST90274761	0.00190511739273724	22.5042072169508
6	151334530	A	C	0.2444	0.0522	0.0197	2.84e-06	6_151334530_A_C	rs117097664	11345	GCST90274761	0.00192849516104798	21.917187802388
7	77960243	T	C	-0.067	0.0133	0.5969	4.71e-07	7_77960243_T_C	rs2691530	11793	GCST90274761	0.00214727897062364	25.3730493579302
8	102489704	A	G	-0.1229	0.0242	0.9127	3.8e-07	8_102489704_A_G	rs2470622	11345	GCST90274761	0.00226820522070656	25.7867414400338
10	89584284	A	G	-0.0767	0.0172	0.7946	8.22e-06	10_89584284_A_G	rs11202576	11345	GCST90274761	0.00174972087890786	19.8818716553991
11	101331132	A	G	-0.1557	0.035	0.9611	8.64e-06	11_101331132_A_G	rs72984228	11792	GCST90274761	0.00167542668052029	19.7864312782101
11	134706712	T	C	0.1331	0.0293	0.0539	5.55e-06	11_134706712_T_C	rs113946880	11792	GCST90274761	0.00174692418241012	20.6322791379797
12	103075047	C	G	0.0659	0.0149	0.7403	9.74e-06	12_103075047_C_G	rs10860902	11778	GCST90274761	0.00165808216848792	19.5580043944514
15	81221771	T	C	0.1554	0.0329	0.9514	2.32e-06	15_81221771_T_C	rs7171268	11345	GCST90274761	0.00196269360860957	22.3066146524664
18	50513818	A	G	-0.212	0.042	0.0295	4.47e-07	18_50513818_A_G	rs148317708	10919	GCST90274761	0.00232797370359359	25.4737912382647
18	70105531	T	C	-0.0843	0.0186	0.1481	5.84e-06	18_70105531_T_C	rs9962377	11793	GCST90274761	0.00173879809042045	20.5378795098205
18	77253338	T	C	0.0692	0.0148	0.6047	2.93e-06	18_77253338_T_C	rs428324	10281	GCST90274761	0.00212192914405764	21.8576901415015
1	59543117	T	TA	0.0683	0.015	0.7798	5.28e-06	1_59543117_T_TA	rs34043924	11331	GCST90274762	0.001826403486459	20.729184953765
1	115829943	A	C	-0.0797	0.0122	0.3498	6.46e-11	1_115829943_A_C	rs6328	13224	GCST90274762	0.00321687966840072	42.670849965281
2	227016311	CT	C	-0.0672	0.015	0.209	7.46e-06	2_227016311_CT_C	rs11404457	11336	GCST90274762	0.00176737192471086	20.0668589978828
4	96824143	A	G	0.0584	0.0126	0.3152	3.57e-06	4_96824143_A_G	rs72673086	12858	GCST90274762	0.00166796214909051	21.4791477942231
4	119266088	T	C	-0.1646	0.0365	0.0262	6.5e-06	4_119266088_T_C	rs78167655	14743	GCST90274762	0.00137749305291007	20.3336345332573
4	164064099	T	C	-0.1187	0.0258	0.9491	4.21e-06	4_164064099_T_C	rs4017	14742	GCST90274762	0.00143377990603655	21.1642607067061
4	166807640	A	G	0.2208	0.0462	0.0229	1.76e-06	4_166807640_A_G	rs17689534	13421	GCST90274762	0.00169898999395711	22.8375474935886
5	132971762	T	G	0.1213	0.0247	0.9435	9.06e-07	5_132971762_T_G	rs12188775	14737	GCST90274762	0.0016338360163635	24.1139719770298
6	838092	T	C	0.0853	0.0185	0.8904	4.01e-06	6_838092_T_C	rs77493302	14743	GCST90274762	0.001439935150366	21.2566923099829
6	16601587	A	G	0.0619	0.0136	0.7375	5.33e-06	6_16601587_A_G	rs2237172	14295	GCST90274762	0.00144707290104703	20.7129861756597
6	31457874	A	C	-0.0685	0.0143	0.3918	1.67e-06	6_31457874_A_C	rs2904780	11538	GCST90274762	0.00198479515570986	22.9421323494177
6	32192617	T	C	0.1203	0.0262	0.9514	4.4e-06	6_32192617_T_C	rs397081	14743	GCST90274762	0.0014279802449871	21.0799585557375
6	150452471	A	G	0.0925	0.0205	0.0825	6.42e-06	6_150452471_A_G	rs73782207	14734	GCST90274762	0.00137992464260758	20.3571411556286
6	153400418	T	G	0.0629	0.0137	0.2135	4.41e-06	6_153400418_T_G	rs9479501	14729	GCST90274762	0.00142911045265662	21.0766304691844
7	30944899	A	G	0.1389	0.0276	0.0802	4.84e-07	7_30944899_A_G	rs12533747	14295	GCST90274762	0.00176861534082009	25.3236067857877
7	130302087	A	C	-0.1617	0.0352	0.9727	4.35e-06	7_130302087_A_C	rs17647697	14741	GCST90274762	0.00142950768744898	21.0996759542899
7	151019021	C	G	0.1867	0.0408	0.966	4.74e-06	7_151019021_C_G	rs12539643	11344	GCST90274762	0.00184247319323736	20.9359048010703
8	13332042	T	C	0.0578	0.0117	0.6636	7.81e-07	8_13332042_T_C	rs62494116	14729	GCST90274762	0.00165421395536671	24.4019750082828
8	122948812	A	G	0.0626	0.0126	0.719	6.76e-07	8_122948812_A_G	rs1878359	14740	GCST90274762	0.00167179658227503	24.6801983007385
9	14636946	C	G	0.053	0.0118	0.55	7.07e-06	9_14636946_C_G	rs10961630	14295	GCST90274762	0.00140925991629327	20.1709781345372
9	90362040	T	C	-0.0775	0.0118	0.4965	5.11e-11	9_90362040_T_C	rs3128517	14295	GCST90274762	0.00300847700538065	43.1299172020519
10	89839430	A	G	-0.075	0.0148	0.1928	4.03e-07	10_89839430_A_G	rs12259196	13244	GCST90274762	0.00193525696063246	25.6763630329784
10	125058869	T	C	0.2352	0.0521	0.9836	6.35e-06	10_125058869_T_C	rs4980184	14295	GCST90274762	0.00142362732264727	20.3769144547665
11	9434918	A	C	-0.2977	0.0657	0.9883	5.86e-06	11_9434918_A_C	rs183185212	13808	GCST90274762	0.00148474153390922	20.5288216112391
11	19837758	T	C	0.1739	0.0384	0.9748	5.94e-06	11_19837758_T_C	rs11025264	14743	GCST90274762	0.00138914356969381	20.5058509318195
12	14011469	G	GT	0.1719	0.0383	0.9639	7.18e-06	12_14011469_G_GT	rs149439201	10894	GCST90274762	0.00184571444125782	20.1406956670298
12	91732089	A	ATTTCTT	-0.0551	0.0124	0.5439	8.85e-06	12_91732089_A_ATTTCTT	rs150978595	11342	GCST90274762	0.00173785999034346	19.7416404976595
13	67428046	T	C	-0.175	0.0387	0.9756	6.13e-06	13_67428046_T_C	rs9599159	14730	GCST90274762	0.00138627359730195	20.4453804321429
14	69285337	C	G	-0.055	0.0117	0.5283	2.59e-06	14_69285337_C_G	rs4899264	14295	GCST90274762	0.00154347164939794	22.0949432032741
14	94854041	A	G	0.0862	0.0195	0.0949	9.85e-06	14_94854041_A_G	rs7149605	14731	GCST90274762	0.00132476047382175	19.5382805607339
16	3327943	A	G	0.2773	0.0602	0.0196	4.1e-06	16_3327943_A_G	rs140072192	11925	GCST90274762	0.00177613640853937	21.2145543413715
17	47365286	T	C	-0.1722	0.0388	0.0258	9.07e-06	17_47365286_T_C	rs140882208	14731	GCST90274762	0.00133533519981835	19.6944508515877
18	2455418	T	G	-0.1546	0.0343	0.0301	6.57e-06	18_2455418_T_G	rs4087847	14743	GCST90274762	0.0013760899835988	20.3128948193287
18	5679360	A	T	-0.1748	0.0386	0.0281	5.94e-06	18_5679360_A_T	rs74639669	14733	GCST90274762	0.00138999414748405	20.5045049284351
18	55441626	T	C	-0.1249	0.0259	0.1005	1.42e-06	18_55441626_T_C	rs62092633	11344	GCST90274762	0.00204583087049661	23.2513821285128
19	16434937	T	C	0.0607	0.0124	0.3088	9.82e-07	19_16434937_T_C	rs34559191	13675	GCST90274762	0.00174922764233065	23.9591
19	43780396	T	C	-0.271	0.0565	0.014	1.61e-06	19_43780396_T_C	rs117164089	13421	GCST90274762	0.00171124813375804	23.0026018664146
21	43942626	T	C	0.2541	0.0556	0.0235	4.87e-06	21_43942626_T_C	rs148834134	13421	GCST90274762	0.00155381579596392	20.883102660823
22	49775973	C	G	-0.2164	0.0467	0.0256	3.59e-06	22_49775973_C_G	rs13058191	14295	GCST90274762	0.00149983930688915	21.4694038691852
1	2338015	T	C	-0.2016	0.0422	0.9714	1.78e-06	1_2338015_T_C	rs34154371	13232	GCST90274763	0.00172179820001268	22.8186793471945
1	157270515	A	C	-0.0812	0.0167	0.8466	1.16e-06	1_157270515_A_C	rs12073499	14295	GCST90274763	0.00165111488932062	23.6384148517813
1	203643268	A	G	-0.0614	0.0138	0.2714	8.62e-06	1_203643268_A_G	rs7418913	14296	GCST90274763	0.00138281176812444	19.7932817965688
2	46781928	CT	C	0.113	0.0241	0.0883	2.75e-06	2_46781928_CT_C	rs11438549	10894	GCST90274763	0.00201400191416773	21.9807781784412
2	202164805	C	G	-0.1987	0.0173	0.8696	1.56e-30	2_202164805_C_G	rs56328050	14743	GCST90274763	0.008868475128011	131.899943227913
2	231090015	A	T	-0.0806	0.0162	0.1582	6.51e-07	2_231090015_A_T	rs11695193	14743	GCST90274763	0.00167619914256019	24.7503380559071
3	152332673	T	C	0.0781	0.0168	0.856	3.34e-06	3_152332673_T_C	rs11709039	14743	GCST90274763	0.00146373171357336	21.6084982339326
4	5786594	A	C	0.0922	0.0203	0.094	5.58e-06	4_5786594_A_C	rs10024203	14735	GCST90274763	0.00139801570687793	20.625800602642
5	179923576	T	C	0.0668	0.015	0.1902	8.45e-06	5_179923576_T_C	rs13188908	14736	GCST90274763	0.00134402299638816	19.8294861141272
5	180339648	A	G	0.3474	0.0683	0.0145	3.65e-07	5_180339648_A_G	rs148608719	12745	GCST90274763	0.00202580525167312	25.8672383092838
6	158193698	A	G	0.0681	0.0145	0.6981	2.65e-06	6_158193698_A_G	rs1034059	14296	GCST90274763	0.00154054402605797	22.0545122555755
7	61833768	T	C	0.4195	0.0912	0.9851	4.23e-06	7_61833768_T_C	rs187405204	6257	GCST90274763	0.00337009399304612	21.1512195243682
8	5557775	C	G	0.1095	0.0238	0.9304	4.21e-06	8_5557775_C_G	rs111764025	14731	GCST90274763	0.00143488958256449	21.1648578957033
9	22742536	A	G	-0.2001	0.0428	0.9804	2.94e-06	9_22742536_A_G	rs78449258	14744	GCST90274763	0.00148029392642316	21.8548446571391
10	84027526	T	C	0.2044	0.0412	0.978	7.01e-07	10_84027526_T_C	rs73306603	14741	GCST90274763	0.00166692424990771	24.6098192238398
10	129961901	A	G	-0.0962	0.0215	0.0863	7.66e-06	10_129961901_A_G	rs1467702	14743	GCST90274763	0.001356119633894	20.017705927265
11	63817395	C	G	-0.3615	0.0776	0.0099	3.19e-06	11_63817395_C_G	rs140844269	12330	GCST90274763	0.00175697817637747	21.6981501346358
11	98455719	A	G	-0.0539	0.0121	0.3708	8.41e-06	11_98455719_A_G	rs11216018	14296	GCST90274763	0.0013860849997431	19.8401991888155
12	62645486	C	G	-0.0858	0.0165	0.1545	1.99e-07	12_62645486_C_G	rs1032417	14296	GCST90274763	0.00188786738010925	27.036217123671
12	82467039	A	G	0.1384	0.0312	0.0405	9.17e-06	12_82467039_A_G	rs56097553	14744	GCST90274763	0.00133281064153708	19.6745168830085
14	54145317	T	C	-0.0613	0.0135	0.7483	5.61e-06	14_54145317_T_C	rs7146962	14295	GCST90274763	0.00144026796498844	20.6154417839652
17	75033876	A	G	-0.0706	0.0157	0.685	6.9e-06	17_75033876_A_G	rs2411067	11345	GCST90274763	0.00177923043496818	20.2177829185403
20	44566861	C	G	0.2318	0.0486	0.9827	1.85e-06	20_44566861_C_G	rs137887001	14296	GCST90274763	0.00158872694471997	22.7453991763672
22	48714112	T	C	0.0985	0.0222	0.1249	9.12e-06	22_48714112_T_C	rs7287303	11791	GCST90274763	0.00166683025016366	19.6830701559314
1	159175354	A	G	0.0749	0.0114	0.5547	5.03e-11	1_159175354_A_G	rs12075	14731	GCST90274764	0.00292180294795017	43.1613445641431
1	172117232	A	G	-0.0767	0.0172	0.1696	8.22e-06	1_172117232_A_G	rs10911109	11774	GCST90274764	0.00168607516479056	19.8819993853044
3	42906116	T	C	-0.3316	0.0225	0.9289	3.69e-49	3_42906116_T_C	rs2228467	14733	GCST90274764	0.0145283717547097	217.172608712951
3	43179320	T	C	0.1502	0.0303	0.0433	7.16e-07	3_43179320_T_C	rs79684468	14286	GCST90274764	0.00171710791880375	24.5693577509469
3	46258902	T	C	0.0785	0.0123	0.3561	1.75e-10	3_46258902_T_C	rs2201150	14286	GCST90274764	0.00284303347041517	40.7256745472533
3	175964549	T	C	0.4043	0.0898	0.0083	6.72e-06	3_175964549_T_C	rs148554043	11726	GCST90274764	0.00172565839354077	20.2665922208464
4	104507060	A	C	-0.3374	0.0714	0.0128	2.3e-06	4_104507060_A_C	rs139597204	12303	GCST90274764	0.0018117370590923	22.3266275424176
5	118058126	A	C	-0.0656	0.0137	0.2333	1.68e-06	5_118058126_A_C	rs6894241	14715	GCST90274764	0.00155571526582949	22.9249033282246
5	130672061	A	G	0.2299	0.0508	0.0222	6.02e-06	5_130672061_A_G	rs151240414	11335	GCST90274764	0.00180361975783697	20.4773560795798
7	75495667	A	G	0.2002	0.0205	0.09	1.58e-22	7_75495667_A_G	rs757973	14713	GCST90274764	0.00644040400517591	95.3589333765908
8	11700967	A	T	-0.0913	0.0189	0.1104	1.36e-06	8_11700967_A_T	rs73209015	14728	GCST90274764	0.00158192760557166	23.3323760494244
8	49300287	T	C	-0.2283	0.0514	0.0172	8.93e-06	8_49300287_T_C	rs140965534	14238	GCST90274764	0.00138367870212194	19.7253435411579
10	128183195	T	G	0.1929	0.0422	0.9754	4.85e-06	10_128183195_T_G	rs79432525	14247	GCST90274764	0.00146446721259317	20.8919309913343
11	24773107	A	G	-0.0609	0.0131	0.6155	3.34e-06	11_24773107_A_G	rs1564995	14286	GCST90274764	0.00151051431077511	21.6088268573187
11	95274487	T	G	0.1017	0.0208	0.9023	1.01e-06	11_95274487_T_G	rs34536806	14286	GCST90274764	0.00167062294189498	23.9031111879612
12	105757994	A	G	-0.1138	0.0244	0.9282	3.1e-06	12_105757994_A_G	rs35543857	14286	GCST90274764	0.00152031457491676	21.7492390732674
16	24006879	T	C	0.2107	0.0451	0.9774	2.99e-06	16_24006879_T_C	rs114744647	14730	GCST90274764	0.00147955189844755	21.8231288119993
16	80051931	T	C	-0.0818	0.0133	0.7358	7.73e-10	16_80051931_T_C	rs9940390	14286	GCST90274764	0.00264085316539241	37.8218285100068
17	12248581	T	C	0.0732	0.016	0.8434	4.76e-06	17_12248581_T_C	rs8068185	14727	GCST90274764	0.0014192245361203	20.9277825168059
17	32619052	T	C	-0.1215	0.0156	0.167	6.78e-15	17_32619052_T_C	rs79722574	14720	GCST90274764	0.00410402056401415	60.6518912701795
17	54117492	A	G	0.1213	0.0272	0.0494	8.21e-06	17_54117492_A_G	rs9303380	14286	GCST90274764	0.00139017342833702	19.8848806831173
17	77253324	C	G	-0.1089	0.0244	0.9022	8.08e-06	17_77253324_C_G	rs12453306	11335	GCST90274764	0.0017542522864574	19.9158786380593
18	1508223	C	G	0.0555	0.0121	0.5296	4.5e-06	18_1508223_C_G	rs55843637	14286	GCST90274764	0.0014705015245882	21.035576624715
18	38337850	A	G	0.0554	0.0125	0.3264	9.34e-06	18_38337850_A_G	rs170520	14285	GCST90274764	0.00137316425976585	19.6398738951348
19	37955248	C	G	0.0817	0.016	0.8362	3.29e-07	19_37955248_C_G	rs2112920	14286	GCST90274764	0.00182180370551373	26.0701388050364
20	49033630	T	G	0.2826	0.0606	0.0125	3.11e-06	20_49033630_T_G	rs139476527	12933	GCST90274764	0.00167868856210303	21.7436225670563
21	39593226	A	G	-0.1678	0.0345	0.0333	1.15e-06	21_39593226_A_G	rs9976282	14722	GCST90274764	0.00160428535021891	23.6530265592196
22	45003109	A	G	-0.0861	0.0187	0.1199	4.14e-06	22_45003109_A_G	rs73171545	14286	GCST90274764	0.00148172790723675	21.196408737329
2	7425475	C	G	0.0615	0.013	0.6941	2.24e-06	2_7425475_C_G	rs7595241	14288	GCST90274765	0.00156391215587394	22.3770447911766
2	66609925	A	C	-0.2101	0.043	0.021	1.03e-06	2_66609925_A_C	rs113139367	14242	GCST90274765	0.00167346574302686	23.8700979719413
2	204776176	C	G	-0.0803	0.0123	0.4754	6.65e-11	2_204776176_C_G	rs13010492	13422	GCST90274765	0.00316538647928652	42.6143775264706
3	12700866	C	G	0.2648	0.0589	0.0195	6.93e-06	3_12700866_C_G	rs192686691	10795	GCST90274765	0.00186883234621783	20.2080730132309
3	58516854	C	G	0.4485	0.0922	0.992	1.15e-06	3_58516854_C_G	rs113539352	11439	GCST90274765	0.00206432248097524	23.6584949779629
3	71575288	T	C	0.2391	0.0538	0.9738	8.82e-06	3_71575288_T_C	rs1654018	10894	GCST90274765	0.00180975818671753	19.7476245950064
3	132200719	T	G	0.2346	0.0185	0.8822	7.53e-37	3_132200719_T_G	rs62292952	14728	GCST90274765	0.0108007167367524	160.787980093075
4	7444846	T	C	-0.0592	0.0133	0.6909	8.54e-06	4_7444846_T_C	rs4356912	14288	GCST90274765	0.00138473570380817	19.8097655542505
4	76428761	T	C	-0.1216	0.0272	0.0583	7.8e-06	4_76428761_T_C	rs6535499	14288	GCST90274765	0.00139685340391119	19.9833615548848
4	119585039	A	G	0.1335	0.0298	0.9401	7.47e-06	4_119585039_A_G	rs374784992	11760	GCST90274765	0.00170365699872088	20.0657842046552
4	123839263	T	C	-0.2096	0.045	0.0195	3.2e-06	4_123839263_T_C	rs79086127	14247	GCST90274765	0.00152045397204099	21.6918482886152
4	145124024	T	C	0.0596	0.0122	0.3904	1.03e-06	4_145124024_T_C	rs4554017	14288	GCST90274765	0.00166754133532348	23.8622868661358
5	23807519	T	C	0.3784	0.0842	0.0116	6.99e-06	5_23807519_T_C	rs115109204	10795	GCST90274765	0.00186742708855169	20.192849240405
5	123121314	A	T	0.086	0.0192	0.861	7.49e-06	5_123121314_A_T	rs12521515	11780	GCST90274765	0.00170023957837737	20.0595277571449
5	150442171	A	C	0.0551	0.012	0.4736	4.4e-06	5_150442171_A_C	rs3792790	14288	GCST90274765	0.00147342790480101	21.0804515735816
5	174187919	T	C	0.0863	0.0169	0.8559	3.28e-07	5_174187919_T_C	rs6870560	14732	GCST90274765	0.00176692626688661	26.0728927903648
6	9710127	A	T	0.3112	0.0695	0.01	7.55e-06	6_9710127_A_T	rs1328133	13422	GCST90274765	0.00149157147109176	20.0467903626434
6	32444093	C	G	-0.4884	0.0277	0.9365	1.41e-69	6_32444093_C_G	rs9469127	14735	GCST90274765	0.0206620876522465	310.837080380947
6	32519041	A	G	-0.1775	0.0206	0.8408	6.9e-18	6_32519041_A_G	rs28635588	9182	GCST90274765	0.00802098071905294	74.2279842312389
6	81004579	T	C	-0.1185	0.0264	0.0713	7.17e-06	6_81004579_T_C	rs11961362	12851	GCST90274765	0.00156535039685157	20.144720795838
6	125027776	C	G	0.0757	0.0157	0.1687	1.42e-06	6_125027776_C_G	rs1415763	14731	GCST90274765	0.00157570663684889	23.2452106869016
6	133835436	A	G	0.0671	0.015	0.8005	7.7e-06	6_133835436_A_G	rs13212719	14288	GCST90274765	0.00139856696469842	20.0079100597238
7	3911280	A	G	0.0729	0.0154	0.8219	2.2e-06	7_3911280_A_G	rs10242459	14729	GCST90274765	0.00151907817419575	22.4054999773785
8	61418130	T	C	-0.3645	0.0756	0.989	1.43e-06	8_61418130_T_C	rs73257451	11337	GCST90274765	0.00204627374393318	23.2420725302558
8	81339142	A	G	-0.0561	0.0124	0.6505	6.06e-06	8_81339142_A_G	rs454265	14728	GCST90274765	0.00138782731935836	20.4655477511459
9	34710084	A	C	-0.1464	0.017	0.8639	7.19e-18	9_34710084_A_C	rs11574915	14733	GCST90274765	0.00500855524431555	74.1524238151907
9	35612978	A	G	0.1238	0.0265	0.0534	2.99e-06	9_35612978_A_G	rs34791102	14735	GCST90274765	0.00147896065793792	21.8218009585023
10	93652211	A	G	-0.0644	0.0142	0.6255	5.75e-06	10_93652211_A_G	rs7894965	11538	GCST90274765	0.00177947138352098	20.5645759547237
12	19813981	A	T	-0.0697	0.0135	0.2452	2.43e-07	12_19813981_A_T	rs6486995	14735	GCST90274765	0.00180577207733658	26.6525684793492
12	62401393	A	T	-0.0694	0.0156	0.1741	8.64e-06	12_62401393_A_T	rs11174279	14730	GCST90274765	0.00134178791174891	19.7884042057942
12	111904371	A	T	-0.0801	0.0132	0.5095	1.29e-09	12_111904371_A_T	rs4766578	11785	GCST90274765	0.00311481834115005	36.8165814770141
13	23257952	T	C	0.0928	0.0208	0.8962	8.14e-06	13_23257952_T_C	rs76295077	14288	GCST90274765	0.00139121171066105	19.9025391440328
13	113647321	A	G	-0.0671	0.0137	0.2653	9.69e-07	13_113647321_A_G	rs4907572	14722	GCST90274765	0.00162678445517686	23.9852860707363
14	48619204	A	C	-0.1236	0.0274	0.9429	6.45e-06	14_48619204_A_C	rs111317412	14288	GCST90274765	0.00142215293378751	20.3458116678421
14	76855291	A	G	-0.2939	0.0616	0.0119	1.83e-06	14_76855291_A_G	rs138108512	13422	GCST90274765	0.00169310769221736	22.7600404290826
14	100142541	A	G	-0.2066	0.046	0.0209	7.08e-06	14_100142541_A_G	rs138618048	14247	GCST90274765	0.00141386218703516	20.1689830167542
16	57300587	A	T	0.1349	0.0294	0.9557	4.47e-06	16_57300587_A_T	rs74764632	14734	GCST90274765	0.00142688326012929	21.0508813384174
16	82146285	T	C	-0.3558	0.0803	0.9931	9.38e-06	16_82146285_T_C	rs7185085	12291	GCST90274765	0.00159477868261731	19.6295400026299
17	14918425	T	C	-0.2707	0.0574	0.0151	2.4e-06	17_14918425_T_C	rs147708384	13801	GCST90274765	0.00160895111675568	22.2376958256444
18	69226577	A	G	-0.1065	0.0239	0.0669	8.35e-06	18_69226577_A_G	rs11877886	14722	GCST90274765	0.00134694925159433	19.8538350917868
19	52249702	T	G	-0.0575	0.0128	0.307	7.05e-06	19_52249702_T_G	rs2070746	14288	GCST90274765	0.00141036448310081	20.1769238223154
22	17731243	A	G	-0.1724	0.036	0.0585	1.68e-06	22_17731243_A_G	rs138440733	12404	GCST90274765	0.00184546387649582	22.9297590383031
1	32260562	T	C	0.2585	0.0548	0.9859	2.39e-06	1_32260562_T_C	rs11582772	14243	GCST90274766	0.00155984176348519	22.2484105537454
1	238606022	T	C	-0.0953	0.0208	0.0967	4.61e-06	1_238606022_T_C	rs111674022	14288	GCST90274766	0.00146706745415134	20.9893183959095
2	228661828	T	C	-0.0996	0.0128	0.326	7.18e-15	2_228661828_T_C	rs10207134	14287	GCST90274766	0.00422008361212095	60.5393756261155
3	45157203	A	T	-0.053	0.0119	0.4995	8.44e-06	3_45157203_A_T	rs35757792	14720	GCST90274766	0.00134575239056695	19.8334746302613
5	40408939	T	C	0.0955	0.0213	0.9122	7.34e-06	5_40408939_T_C	rs55891514	14735	GCST90274766	0.00136240211439012	20.0996541626393
5	133019542	T	C	0.1091	0.0239	0.9296	5e-06	5_133019542_T_C	rs13185268	14724	GCST90274766	0.00141323276325248	20.8350575265237
6	1448190	T	C	0.0637	0.0135	0.3674	2.38e-06	6_1448190_T_C	rs11242693	12404	GCST90274766	0.00179172245676068	22.2608271326255
6	32635998	T	G	-0.076	0.0148	0.215	2.82e-07	6_32635998_T_G	rs9274623	14288	GCST90274766	0.00184217772555042	26.3659217008843
6	40998167	T	C	0.1459	0.0185	0.883	3.11e-15	6_40998167_T_C	rs742493	14735	GCST90274766	0.00420327380194984	62.1882270697591
6	51953097	A	G	0.0522	0.0116	0.4744	6.8e-06	6_51953097_A_G	rs9357723	14735	GCST90274766	0.00137239287711154	20.2472514421446
6	107477601	T	G	-0.0622	0.0138	0.754	6.57e-06	6_107477601_T_G	rs7749768	14709	GCST90274766	0.00137924061838737	20.3125076101804
6	162943133	T	C	0.0801	0.0179	0.136	7.65e-06	6_162943133_T_C	rs34729167	14288	GCST90274766	0.00139952061127789	20.0215720554778
6	167363434	C	G	-0.0624	0.0138	0.7473	6.13e-06	6_167363434_C_G	rs3798304	14287	GCST90274766	0.00142905481421429	20.4432625638362
7	55791153	T	C	0.0611	0.0137	0.6697	8.2e-06	7_55791153_T_C	rs62456601	12836	GCST90274766	0.00154717389233523	19.8871986888334
8	22584718	T	C	0.0573	0.012	0.5396	1.8e-06	8_22584718_T_C	rs1129474	14288	GCST90274766	0.0015932459404241	22.7974334231523
9	115519904	T	C	0.0636	0.0127	0.3159	5.5e-07	9_115519904_T_C	rs2796032	14718	GCST90274766	0.00170105596627036	25.0753942486279
10	73509465	T	C	-0.0722	0.0162	0.1993	8.32e-06	10_73509465_T_C	rs748503	14288	GCST90274766	0.00138825611028004	19.8601978324529
10	127693479	A	G	0.1939	0.0414	0.9774	2.82e-06	10_127693479_A_G	rs41302923	14726	GCST90274766	0.00148738602047493	21.9328944460605
11	42142787	T	C	0.1191	0.026	0.9413	4.63e-06	11_42142787_T_C	rs10837780	14288	GCST90274766	0.00146645265358348	20.9805095329718
12	19657540	A	G	0.2057	0.0422	0.9739	1.09e-06	12_19657540_A_G	rs73072893	13230	GCST90274766	0.00179268747546303	23.7562574706564
12	104149874	A	G	0.0635	0.0128	0.6933	7.02e-07	12_104149874_A_G	rs4981022	14721	GCST90274766	0.00166903230014291	24.607557233654
13	24524337	T	C	-0.2	0.0451	0.028	9.22e-06	13_24524337_T_C	rs61945278	13386	GCST90274766	0.00146696085852764	19.6626484662088
14	92792639	T	C	0.1297	0.0289	0.9526	7.19e-06	14_92792639_T_C	rs118164045	14288	GCST90274766	0.00140767063440135	20.1383308199788
14	94625543	T	C	-0.1512	0.0328	0.0376	4.03e-06	14_94625543_T_C	rs151092565	14728	GCST90274766	0.00144074115587362	21.2469656392289
14	106782532	A	T	-0.1602	0.0344	0.0632	3.21e-06	14_106782532_A_T	rs2003431	9786	GCST90274766	0.00221126871603327	21.6830000573661
15	40077948	A	C	0.1072	0.0238	0.0762	6.66e-06	15_40077948_A_C	rs1027232	14730	GCST90274766	0.00137541945012655	20.2850781525022
16	63795821	A	T	-0.0568	0.0125	0.6585	5.52e-06	16_63795821_A_T	rs6498925	14729	GCST90274766	0.00139989348149821	20.645132288139
17	67136325	C	G	-0.185	0.0359	0.9688	2.56e-07	17_67136325_C_G	rs117753190	14243	GCST90274766	0.00186099032178294	26.5517757702455
17	72761195	C	G	-0.2256	0.0429	0.9694	1.45e-07	17_72761195_C_G	rs117900576	13224	GCST90274766	0.00208686092135347	27.6501771763534
18	56487606	T	C	-0.0736	0.0158	0.1755	3.19e-06	18_56487606_T_C	rs6420556	14288	GCST90274766	0.00151639014582893	21.6960492986721
19	6535637	T	C	-0.055	0.0124	0.3574	9.19e-06	19_6535637_T_C	rs348389	14288	GCST90274766	0.00137503257577175	19.6707633178275
21	32961256	T	C	0.0804	0.0166	0.1452	1.28e-06	21_32961256_T_C	rs35833676	14732	GCST90274766	0.00158980266000456	23.4550821338342
21	44005002	A	G	-0.1315	0.0276	0.9476	1.89e-06	21_44005002_A_G	rs13049624	14288	GCST90274766	0.00158625298404598	22.6972136529674
22	49877754	T	G	-0.1184	0.0257	0.9406	4.09e-06	22_49877754_T_G	rs5769672	14732	GCST90274766	0.00143863362710622	21.221603439604
1	161582200	C	G	0.0603	0.0132	0.608	4.92e-06	1_161582200_C_G	rs74127049	13422	GCST90274767	0.00155236848872945	20.8651755598001
1	203441260	A	G	-0.3061	0.0626	0.0116	1.01e-06	1_203441260_A_G	rs146074782	12935	GCST90274767	0.00184505587201415	23.9062158967769
1	245606006	T	G	-0.1035	0.0228	0.899	5.64e-06	1_245606006_T_G	rs55755820	11538	GCST90274767	0.0017828118603025	20.6032493377297
2	241647342	T	C	0.0983	0.0215	0.9113	4.83e-06	2_241647342_T_C	rs1001495	13650	GCST90274767	0.0015290894121104	20.9009717510901
3	6127208	T	C	0.2157	0.0449	0.0255	1.56e-06	3_6127208_T_C	rs143910182	14730	GCST90274767	0.00156431768408468	23.0753680575183
3	14445911	A	G	-0.21	0.0426	0.0278	8.24e-07	3_14445911_A_G	rs116683909	14724	GCST90274767	0.0016476972106598	24.2974331481579
3	40054358	A	G	0.1273	0.0278	0.048	4.67e-06	3_40054358_A_G	rs74491711	14735	GCST90274767	0.00142101772864454	20.9656467518469
3	46462144	T	C	0.0585	0.0127	0.6736	4.1e-06	3_46462144_T_C	rs4317138	14288	GCST90274767	0.00148281984712239	21.2150223922508
4	77373079	T	C	0.0574	0.0114	0.4869	4.78e-07	4_77373079_T_C	rs2870238	14736	GCST90274767	0.00171746518577404	25.3486675011337
6	31432006	A	G	-0.1027	0.0232	0.0765	9.57e-06	6_31432006_A_G	rs2263318	14735	GCST90274767	0.0013281208610496	19.5932268191175
6	86144743	C	G	0.1164	0.0237	0.9291	9.04e-07	6_86144743_C_G	rs12204524	14727	GCST90274767	0.00163525023546424	24.118499499196
7	3238978	T	C	-0.0548	0.0118	0.5907	3.42e-06	7_3238978_T_C	rs4719850	14726	GCST90274767	0.00146243547594662	21.5644365448601
7	17545964	A	G	-0.1497	0.0319	0.0393	2.7e-06	7_17545964_A_G	rs73071153	14728	GCST90274767	0.00149303352057922	22.0192871578755
7	34711511	T	C	-0.0671	0.0149	0.6941	6.69e-06	7_34711511_T_C	rs11285223	10894	GCST90274767	0.00185813559923244	20.2764894136467
9	94180109	T	C	0.1307	0.0289	0.0514	6.11e-06	9_94180109_T_C	rs80014265	14736	GCST90274767	0.00138603281601046	20.4501520929915
9	135902793	T	C	0.0664	0.0148	0.3078	7.24e-06	9_135902793_T_C	rs2905095	11337	GCST90274767	0.0017723283561796	20.1250100432638
10	18295482	A	G	0.0574	0.0125	0.3093	4.39e-06	10_18295482_A_G	rs1926742	14725	GCST90274767	0.00142997018574921	21.0835999641426
10	34433796	A	G	-0.2064	0.0437	0.9788	2.32e-06	10_34433796_A_G	rs77354000	14735	GCST90274767	0.00151164348506163	22.3047603110231
10	116653091	C	G	-0.202	0.0445	0.9774	5.64e-06	10_116653091_C_G	rs17092563	14733	GCST90274767	0.00139664024060794	20.6026819190281
10	132905425	A	G	0.0971	0.0186	0.1154	1.79e-07	10_132905425_A_G	rs11017721	14288	GCST90274767	0.00190376591430281	27.2490757132692
11	1989274	A	G	-0.0692	0.014	0.7293	7.7e-07	11_1989274_A_G	rs112492	13224	GCST90274767	0.00184413046281827	24.4281416595676
11	84372512	A	T	0.0927	0.0202	0.0922	4.45e-06	11_84372512_A_T	rs17735284	14725	GCST90274767	0.00142817272609922	21.0570601653788
11	115081786	C	G	0.224	0.0416	0.0223	7.26e-08	11_115081786_C_G	rs77083410	14734	GCST90274767	0.0019639703624848	28.990147169972
12	57461250	T	TAAG	-0.1074	0.0233	0.9136	4.04e-06	12_57461250_T_TAAG	rs150663378	11339	GCST90274767	0.00187028998466179	21.2432085162408
14	94811056	T	G	-0.2384	0.0537	0.0143	9.02e-06	14_94811056_T_G	rs79960240	14249	GCST90274767	0.00138127213510138	19.7062037389025
16	26890471	T	C	-0.0547	0.0123	0.3198	8.7e-06	16_26890471_T_C	rs6497967	14729	GCST90274767	0.00134093712641605	19.7744974184738
17	21386459	A	G	-0.0643	0.0137	0.7287	2.69e-06	17_21386459_A_G	rs12949647	14288	GCST90274767	0.00153936043192834	22.0252078640192
17	33992028	T	C	-0.2589	0.0342	0.035	3.73e-14	17_33992028_T_C	rs72625914	14726	GCST90274767	0.00387650435826908	57.2997729908809
17	34195180	A	C	-0.3246	0.0413	0.9561	3.85e-15	17_34195180_A_C	rs117639761	14736	GCST90274767	0.0041744625969472	61.7643649346641
17	34276072	A	G	0.1738	0.0372	0.0369	2.98e-06	17_34276072_A_G	rs143566774	14288	GCST90274767	0.00152538422654973	21.8249304651665
17	34326215	A	C	-0.5147	0.0158	0.1497	8.99e-233	17_34326215_A_C	rs712048	14723	GCST90274767	0.0672313441883204	1061.04832278593
17	47298101	A	G	-0.1778	0.0402	0.0234	9.74e-06	17_47298101_A_G	rs12103669	14734	GCST90274767	0.00132591145748903	19.5592614405724
19	11626019	T	C	-0.1724	0.039	0.0385	9.85e-06	19_11626019_T_C	rs376974828	10696	GCST90274767	0.00182360682651603	19.5372797194303
19	45416741	T	C	0.0669	0.0138	0.2405	1.25e-06	19_45416741_T_C	rs438811	14720	GCST90274767	0.00159401875466648	23.4982246419619
22	51076281	T	C	-0.1397	0.0285	0.0559	9.5e-07	22_51076281_T_C	rs113959305	13224	GCST90274767	0.00181364332249193	24.0235621831241
1	23748852	C	G	0.0566	0.0119	0.4781	1.97e-06	1_23748852_C_G	rs11589432	14287	GCST90274768	0.00158092317304875	22.6192468184537
1	160762078	A	C	-0.1934	0.0406	0.0225	1.9e-06	1_160762078_A_C	rs143132666	14734	GCST90274768	0.00153770093279161	22.6882979588207
1	243141624	A	T	-0.2379	0.0524	0.0212	5.62e-06	1_243141624_A_T	rs142015555	12935	GCST90274768	0.00159099336019181	20.6091060782908
2	115179913	T	C	-0.0544	0.0122	0.6208	8.23e-06	2_115179913_T_C	rs6744934	14288	GCST90274768	0.00138964146108298	19.8800440464866
2	130959219	T	C	-0.2782	0.0609	0.0129	4.92e-06	2_130959219_T_C	rs149395110	12880	GCST90274768	0.00161756125678482	20.8647038013784
3	132612790	A	G	0.059	0.0133	0.356	9.16e-06	3_132612790_A_G	rs9825982	12196	GCST90274768	0.00161095397612319	19.6756693826711
3	144213414	A	G	0.0941	0.0198	0.103	2.01e-06	3_144213414_A_G	rs7611785	14736	GCST90274768	0.00153039698494091	22.5834307905108
6	67085077	A	G	-0.0777	0.0163	0.846	1.87e-06	6_67085077_A_G	rs851850	14288	GCST90274768	0.00158783456387582	22.7198799902656
6	161449388	T	TG	0.102	0.0223	0.8997	4.79e-06	6_161449388_T_TG	rs142613772	11324	GCST90274768	0.00184411978089021	20.917698901554
7	155146782	T	C	-0.0755	0.0161	0.1668	2.74e-06	7_155146782_T_C	rs7806274	13667	GCST90274768	0.00160646296459816	21.9876387385464
8	10694001	T	C	0.1437	0.0297	0.0428	1.31e-06	8_10694001_T_C	rs111437511	14733	GCST90274768	0.00158642638920293	23.4067802732602
8	23781453	T	C	-0.0546	0.0116	0.5447	2.52e-06	8_23781453_T_C	rs1705699	14714	GCST90274768	0.00150343663841339	22.1518637479056
8	42100809	A	G	0.0769	0.0142	0.7856	6.11e-08	8_42100809_A_G	rs12114935	14732	GCST90274768	0.00198678363096384	29.3235824978053
8	144986071	A	G	-0.5803	0.13	0.9919	8.05e-06	8_144986071_A_G	rs141247883	6780	GCST90274768	0.0029303146405343	19.9200446319666
9	86838024	A	T	-0.2681	0.0579	0.9693	3.65e-06	9_86838024_A_T	rs11140450	10797	GCST90274768	0.00198185481661044	21.4366069881209
9	125200862	T	C	0.3717	0.0777	0.9916	1.72e-06	9_125200862_T_C	rs116534774	11139	GCST90274768	0.00205024403460069	22.8804783776505
9	136155000	T	C	-0.2482	0.0166	0.1875	1.52e-50	9_136155000_T_C	rs635634	11785	GCST90274768	0.0186164372609621	223.518600244017
10	29446793	A	G	0.2192	0.0478	0.9825	4.52e-06	10_29446793_A_G	rs79990760	14725	GCST90274768	0.00142610076615673	21.0264674414534
11	24600146	A	G	0.0546	0.0117	0.5707	3.06e-06	11_24600146_A_G	rs11028036	14728	GCST90274768	0.00147648175490403	21.7748204478243
11	50675038	T	C	-0.0822	0.018	0.6982	4.96e-06	11_50675038_T_C	rs200184122	9830	GCST90274768	0.00211701883953891	20.8502014242116
11	64434151	T	C	-0.0865	0.0181	0.8838	1.76e-06	11_64434151_T_C	rs10792444	14732	GCST90274768	0.00154789177781175	22.8357932237379
11	75419643	A	G	0.0548	0.0119	0.3757	4.12e-06	11_75419643_A_G	rs636479	14731	GCST90274768	0.00143750781302375	21.2035328221223
12	578100	A	G	-0.1159	0.0116	0.4365	1.66e-23	12_578100_A_G	rs7296588	14725	GCST90274768	0.00673381592077568	99.8141015879713
12	81177765	A	G	-0.0637	0.0133	0.6502	1.67e-06	12_81177765_A_G	rs7137942	12404	GCST90274768	0.00184591378974059	22.9353595167675
12	119526244	T	C	0.055	0.0122	0.4114	6.54e-06	12_119526244_T_C	rs34520165	14727	GCST90274768	0.00137813734218801	20.321077599592
13	22284926	T	C	-0.0624	0.0122	0.3844	3.14e-07	13_22284926_T_C	rs521795	14288	GCST90274768	0.00182761043540325	26.1570475732751
13	78006196	A	G	0.1539	0.0343	0.0337	7.23e-06	13_78006196_A_G	rs9530655	14724	GCST90274768	0.00136543108735678	20.1293617243335
13	94811031	C	G	0.2285	0.0507	0.0168	6.58e-06	13_94811031_C_G	rs146498677	13422	GCST90274768	0.00151106279671832	20.3091511346723
15	56638156	A	G	0.2127	0.0449	0.0215	2.17e-06	15_56638156_A_G	rs147851492	14727	GCST90274768	0.0015214817124041	22.4379571566279
15	82219411	T	C	-0.0733	0.0161	0.8338	5.29e-06	15_82219411_T_C	rs28494158	13867	GCST90274768	0.00149253662517632	20.7249530595661
18	2511738	T	C	-0.0673	0.0134	0.2475	5.1e-07	18_2511738_T_C	rs12606983	14715	GCST90274768	0.00171126172633702	25.2209534319063
19	7827137	T	C	0.2321	0.0295	0.0471	3.61e-15	19_7827137_T_C	rs7252764	14736	GCST90274768	0.00418317559908553	61.8938220028627
19	7901618	A	G	0.3017	0.0521	0.0169	7.01e-09	19_7901618_A_G	rs149462828	14288	GCST90274768	0.00234145415712973	33.528519580309
19	8107212	A	G	-0.392	0.0448	0.0207	2.13e-18	19_8107212_A_G	rs78865157	14726	GCST90274768	0.0051722463593719	76.5521017248404
19	8115457	A	G	0.7681	0.0147	0.1703	0	19_8115457_A_G	rs3136647	14288	GCST90274768	0.160430231801142	2729.85805149699
19	8259301	T	C	-0.1048	0.0212	0.1035	7.68e-07	19_8259301_T_C	rs61345716	14288	GCST90274768	0.00170740775784558	24.4337455953648
19	49206145	C	G	-0.3279	0.0114	0.4445	6.2e-182	19_49206145_C_G	rs516316	14734	GCST90274768	0.0531651101475287	827.206951378217
20	1689636	A	G	-0.0577	0.013	0.4566	9.06e-06	20_1689636_A_G	rs2317999	11760	GCST90274768	0.00167236355147914	19.6965904983295
20	17541987	CA	C	0.1078	0.0243	0.086	9.16e-06	20_17541987_CA_C	rs35376497	10894	GCST90274768	0.00180324094077745	19.6763815837863
1	64836646	T	C	-0.1263	0.0264	0.9486	1.72e-06	1_64836646_T_C	rs1514964	14734	GCST90274769	0.00155097243821844	22.8844190630655
1	76835048	A	G	0.1458	0.0321	0.9674	5.57e-06	1_76835048_A_G	rs17098842	14732	GCST90274769	0.00139841323235348	20.6274726432611
1	154994265	T	C	0.0534	0.0116	0.5411	4.16e-06	1_154994265_T_C	rs6671688	14286	GCST90274769	0.00148119466206441	21.1887692448291
1	207095623	C	G	0.0638	0.0111	0.5279	9.04e-09	1_207095623_C_G	rs291084	14726	GCST90274769	0.00223839841703498	33.0321173315693
2	56625010	T	TG	-0.1842	0.039	0.9713	2.32e-06	2_56625010_T_TG	rs200181753	11339	GCST90274769	0.00196345849352616	22.3035209788075
2	111889358	A	G	0.2696	0.0542	0.9859	6.55e-07	2_111889358_A_G	rs76291845	14244	GCST90274769	0.00173402560554806	24.7388905438715
2	207061115	A	AAAATAAATAAAT	0.1331	0.0241	0.9152	3.34e-08	2_207061115_A_AAAATAAATAAAT	rs145895468	10407	GCST90274769	0.00292230453799479	30.4956964299022
2	207076122	T	C	-0.1056	0.0198	0.0895	9.64e-08	2_207076122_T_C	rs112641086	14731	GCST90274769	0.00192720292091693	28.4405825960371
2	225265371	T	C	0.1215	0.0271	0.0639	7.35e-06	2_225265371_T_C	rs74855027	14286	GCST90274769	0.00140505295447066	20.0980151772627
3	124901642	A	G	0.1063	0.024	0.0645	9.46e-06	3_124901642_A_G	rs79205279	13854	GCST90274769	0.00141401601540206	19.6146853245352
4	102569209	C	G	-0.0597	0.0121	0.6079	8.06e-07	4_102569209_C_G	rs2866626	14285	GCST90274769	0.00170121115251883	24.3398060409133
4	125828318	T	C	0.0624	0.0137	0.7035	5.24e-06	4_125828318_T_C	rs76679915	11962	GCST90274769	0.00173129750195721	20.7422290928217
4	138284908	A	C	0.1182	0.0263	0.9197	6.98e-06	4_138284908_A_C	rs374794081	11339	GCST90274769	0.00177818015697417	20.1951390351158
4	157065076	T	C	0.0531	0.0116	0.6323	4.7e-06	4_157065076_T_C	rs7661151	14730	GCST90274769	0.0014205382961554	20.9514503633779
5	43405459	T	C	0.0702	0.0122	0.4126	8.71e-09	5_43405459_T_C	rs4866742	12829	GCST90274769	0.00257420041115832	33.1044862560593
5	84924989	A	C	0.2298	0.0488	0.9815	2.49e-06	5_84924989_A_C	rs116782490	12633	GCST90274769	0.00175223461407213	22.1713247730522
5	102824347	A	G	-0.1684	0.0323	0.0376	1.85e-07	5_102824347_A_G	rs78843608	14725	GCST90274769	0.00184256523246527	27.1781654603456
5	131707429	A	G	0.0597	0.0128	0.5481	3.1e-06	5_131707429_A_G	rs2631360	11780	GCST90274769	0.00184324126432628	21.7497857137528
6	29556379	A	G	-0.4948	0.112	0.9936	9.97e-06	6_29556379_A_G	rs141430371	6941	GCST90274769	0.00280402453438135	19.5118379163004
6	145107700	A	G	0.0934	0.0205	0.1058	5.21e-06	6_145107700_A_G	rs11754249	11779	GCST90274769	0.00175919073435017	20.7545004032474
7	12554637	A	T	0.1874	0.0424	0.9776	9.88e-06	7_12554637_A_T	rs118111688	13374	GCST90274769	0.00145851953959823	19.5318108112194
7	18702222	A	C	0.0779	0.0171	0.1364	5.22e-06	7_18702222_A_C	rs801520	14732	GCST90274769	0.0014067263444446	20.7502690037308
7	77694740	A	G	-0.058	0.0128	0.7423	5.86e-06	7_77694740_A_G	rs3823797	14732	GCST90274769	0.00139177642503508	20.5294391301673
7	115560778	T	C	0.1812	0.0392	0.0244	3.79e-06	7_115560778_T_C	rs143400203	14722	GCST90274769	0.00144926423650921	21.3641318336261
9	90419900	A	C	-0.2853	0.0513	0.0176	2.68e-08	9_90419900_A_C	rs76669782	12933	GCST90274769	0.00238578971612547	30.9244259967386
9	136141870	T	C	-0.078	0.0162	0.1883	1.47e-06	9_136141870_T_C	rs2519093	11783	GCST90274769	0.00196358491116289	23.1785068046348
10	90264140	T	C	-0.058	0.012	0.6211	1.34e-06	10_90264140_T_C	rs2477954	14286	GCST90274769	0.00163257541197779	23.3578406209654
10	93493436	CT	C	0.188	0.0395	0.0278	1.94e-06	10_93493436_CT_C	rs199965585	11336	GCST90274769	0.00199431925968233	22.6487833941709
10	105492625	T	C	-0.1844	0.0395	0.0271	3.04e-06	10_105492625_T_C	rs78552613	14734	GCST90274769	0.00147694754868842	21.7905748233476
11	25452442	A	G	-0.0959	0.0208	0.8571	4.02e-06	11_25452442_A_G	rs371663005	10894	GCST90274769	0.00194749594503465	21.253516971437
11	113953622	A	G	-0.1935	0.0355	0.0347	5.02e-08	11_113953622_A_G	rs73000929	14734	GCST90274769	0.00201237874470451	29.7061436791138
12	54692061	A	G	-0.0688	0.0118	0.4015	5.53e-09	12_54692061_A_G	rs6580980	14285	GCST90274769	0.00237410722455779	33.9900695580599
12	55670876	A	T	-0.2841	0.0599	0.9884	2.11e-06	12_55670876_A_T	rs80328354	14734	GCST90274769	0.00152442338858393	22.4920928329913
12	69466941	A	G	-0.055	0.0122	0.3872	6.54e-06	12_69466941_A_G	rs7958187	13420	GCST90274769	0.00151215386797962	20.3208087901631
12	106453419	T	G	-0.2617	0.0587	0.0119	8.26e-06	12_106453419_T_G	rs140404587	14241	GCST90274769	0.00139375049933547	19.8733
13	106647340	T	G	0.129	0.0282	0.9561	4.77e-06	13_106647340_T_G	rs77569365	14734	GCST90274769	0.00141822186058374	20.922917789516
14	86936828	A	G	0.051	0.0114	0.5556	7.69e-06	14_86936828_A_G	rs12589600	14711	GCST90274769	0.00135862002566428	20.0111294787419
15	91295829	A	T	-0.0866	0.0194	0.8668	8.05e-06	15_91295829_A_T	rs28384995	14286	GCST90274769	0.00139288843639605	19.9237700143436
17	7459299	T	G	-0.0855	0.017	0.7824	4.92e-07	17_7459299_T_G	rs11078696	10894	GCST90274769	0.00231653991755333	25.290338861492
17	8580609	A	G	0.0907	0.0204	0.9021	8.75e-06	17_8580609_A_G	rs4346241	14286	GCST90274769	0.00138179327052506	19.7648460073859
18	1508223	C	G	0.0549	0.0119	0.5287	3.96e-06	18_1508223_C_G	rs55843637	14286	GCST90274769	0.00148762535490963	21.2808985738229
18	74179338	C	G	0.2181	0.0466	0.9802	2.87e-06	18_74179338_C_G	rs71363004	11982	GCST90274769	0.00182480707009803	21.9011540805839
19	31385455	A	G	0.2249	0.0501	0.0212	7.16e-06	19_31385455_A_G	rs150193318	14286	GCST90274769	0.00140857716894913	20.148496994124
19	55238516	T	G	0.242	0.0523	0.0489	3.71e-06	19_55238516_T_G	rs113582651	8911	GCST90274769	0.00239694837022857	21.4057214394843
21	22059297	C	G	-0.0585	0.0131	0.5068	7.98e-06	21_22059297_C_G	rs3064568	11538	GCST90274769	0.00172539537417984	19.9385629408044
21	37813355	G	GCCCCCA	0.0683	0.0148	0.591	3.93e-06	21_37813355_G_GCCCCCA	rs150258133	10894	GCST90274769	0.00195111298981907	21.2930678664166
22	38406782	A	C	0.0684	0.0121	0.3659	1.58e-08	22_38406782_A_C	rs139902	14285	GCST90274769	0.00223198256079	31.9507203664261
2	79469060	T	C	0.1989	0.044	0.0317	6.17e-06	2_79469060_T_C	rs148518028	14296	GCST90274770	0.00142734626308316	20.4316505245356
2	162240222	A	G	0.2198	0.0497	0.0203	9.75e-06	2_162240222_A_G	rs143922263	14296	GCST90274770	0.001366262955151	19.5560814305349
2	236974412	A	T	0.2915	0.0617	0.0134	2.31e-06	2_236974412_A_T	rs116193969	14296	GCST90274770	0.00155888725445663	22.3175249203524
3	756117	C	G	0.1956	0.0405	0.0299	1.37e-06	3_756117_C_G	rs116309267	14723	GCST90274770	0.00158177185498742	23.3221538037543
3	22458640	A	G	0.0533	0.012	0.56	8.93e-06	3_22458640_A_G	rs13100427	14296	GCST90274770	0.00137809283766167	19.7256427885811
3	45755730	T	G	-0.0598	0.0134	0.5219	8.09e-06	3_45755730_T_G	rs5019353	11743	GCST90274770	0.00169308121578082	19.9121794915451
3	46167911	G	GA	-0.1164	0.016	0.2388	3.46e-13	3_46167911_G_GA	rs36100613	10894	GCST90274770	0.00483474783816301	52.9159085276299
3	46457412	T	C	-0.5767	0.0184	0.8759	1.24e-215	3_46457412_T_C	rs113010081	14296	GCST90274770	0.0642965884719546	982.208063255066
3	46459749	T	C	-0.2294	0.0415	0.0248	3.24e-08	3_46459749_T_C	rs140505982	13865	GCST90274770	0.00219894677663453	30.5511795823495
3	50167084	G	GTT	-0.173	0.0307	0.9381	1.75e-08	3_50167084_G_GTT	rs142129369	9343	GCST90274770	0.00338731446962288	31.7484464327369
3	63106417	T	C	0.0648	0.0146	0.2289	9.06e-06	3_63106417_T_C	rs66822987	14296	GCST90274770	0.00137604216423056	19.6962495653908
3	152777012	A	T	-0.1185	0.0265	0.9445	7.76e-06	3_152777012_A_T	rs9818901	14742	GCST90274770	0.00135456505352388	19.9933712108863
3	190832842	T	C	-0.188	0.0414	0.0228	5.6e-06	3_190832842_T_C	rs112846979	14296	GCST90274770	0.00144037137038315	20.6183664730285
4	38798935	T	C	0.0728	0.0143	0.2565	3.56e-07	4_38798935_T_C	rs5743614	12859	GCST90274770	0.00201144909641935	25.9133243655439
4	53951496	A	G	0.0869	0.019	0.1344	4.79e-06	4_53951496_A_G	rs111476793	12800	GCST90274770	0.0016315981663286	20.9153187283587
4	157055604	A	G	-0.2607	0.0552	0.0138	2.33e-06	4_157055604_A_G	rs78044056	13809	GCST90274770	0.00161265232084388	22.3018557332989
5	11317698	T	C	0.0743	0.0162	0.1598	4.51e-06	5_11317698_T_C	rs42279	14738	GCST90274770	0.00142524533620762	21.0323915923818
5	33775793	T	G	0.2123	0.0455	0.0284	3.07e-06	5_33775793_T_G	rs112315344	14255	GCST90274770	0.00152492050184598	21.7678862087724
6	22899548	T	C	0.0763	0.017	0.8565	7.18e-06	6_22899548_T_C	rs17792183	14296	GCST90274770	0.00140710066167731	20.1414378885956
6	124666261	T	G	0.0547	0.0123	0.3884	8.7e-06	6_124666261_T_G	rs141958785	14296	GCST90274770	0.0013814955793956	19.7744160802808
7	22212109	T	C	-0.2165	0.0478	0.9805	5.92e-06	7_22212109_T_C	rs112356872	14743	GCST90274770	0.00138953744485462	20.5116732125874
9	33460141	A	C	-0.0631	0.0142	0.6988	8.84e-06	9_33460141_A_C	rs3860989	11984	GCST90274770	0.00164499744523234	19.7428363040557
9	105528047	A	T	0.085	0.0186	0.8839	4.88e-06	9_105528047_A_T	rs10990301	14296	GCST90274770	0.00145869152370164	20.8809955710372
10	132716137	A	G	0.0833	0.0178	0.1323	2.87e-06	10_132716137_A_G	rs56131468	14296	GCST90274770	0.00152957460423096	21.8972328441386
11	30476151	T	TA	0.1906	0.0364	0.965	1.64e-07	11_30476151_T_TA	rs200664920	11342	GCST90274770	0.00241159721732479	27.4136230615552
12	52285090	A	G	0.1953	0.0416	0.0228	2.67e-06	12_52285090_A_G	rs143960014	14257	GCST90274770	0.00154354325927664	22.0372245704273
12	67722012	A	G	-0.0635	0.0125	0.6742	3.77e-07	12_67722012_A_G	rs1161092	14296	GCST90274770	0.00180189560445392	25.8027897034135
13	43555687	A	G	0.0672	0.015	0.7907	7.46e-06	13_43555687_A_G	rs11619402	14296	GCST90274770	0.0014019489594016	20.0675921656407
16	79338459	T	G	-0.1765	0.0374	0.9693	2.37e-06	16_79338459_T_G	rs72800563	14741	GCST90274770	0.00150856356143519	22.2683114952897
17	34421139	A	G	-0.0745	0.0138	0.2416	6.72e-08	17_34421139_A_G	rs1634503	14295	GCST90274770	0.00203463112452058	29.1402723679094
17	34819750	A	G	-0.4104	0.0173	0.1459	2.11e-124	17_34819750_A_G	rs8064426	14295	GCST90274770	0.0378764429228816	562.680328025014
17	34945214	T	C	0.2321	0.0283	0.9406	2.38e-16	17_34945214_T_C	rs17692864	13662	GCST90274770	0.0048992565236094	67.2533354549666
19	18917908	T	C	0.2797	0.0551	0.0186	3.85e-07	19_18917908_T_C	rs137896358	12745	GCST90274770	0.00201773774206556	25.7640170767844
20	50372747	C	G	0.2133	0.0475	0.9802	7.1e-06	20_50372747_C_G	rs183450854	14737	GCST90274770	0.00136644313658815	20.1620899670812
20	57507885	A	G	-0.0715	0.0159	0.198	6.9e-06	20_57507885_A_G	rs6100282	12799	GCST90274770	0.00157745208427388	20.2185481133152
21	26966560	A	T	-0.0899	0.0196	0.8283	4.5e-06	21_26966560_A_T	rs4817032	10894	GCST90274770	0.00192744495177405	21.0342728176796
1	25261696	A	G	-0.0559	0.0122	0.4429	4.61e-06	1_25261696_A_G	rs10903115	14286	GCST90274771	0.00146742375935454	20.9914843815459
1	44253015	T	C	0.0744	0.0119	0.4677	4.05e-10	1_44253015_T_C	rs3828139	14286	GCST90274771	0.00272869268450612	39.0832926000897
1	88677329	A	G	0.2053	0.0411	0.0249	5.88e-07	1_88677329_A_G	rs147033439	14731	GCST90274771	0.00169093549221648	24.9479742800255
1	160773957	A	G	-0.0624	0.0118	0.4675	1.24e-07	1_160773957_A_G	rs11265488	14287	GCST90274771	0.00195350664617502	27.960463391676
1	160803802	A	G	0.2122	0.0119	0.4066	3.99e-71	1_160803802_A_G	rs11265493	14287	GCST90274771	0.021771880122226	317.933313535148
1	233431752	T	C	-0.3154	0.0695	0.9868	5.68e-06	1_233431752_T_C	rs113798825	11273	GCST90274771	0.00182356636839783	20.5909655304461
2	49094515	T	C	0.1066	0.024	0.0652	8.93e-06	2_49094515_T_C	rs114344979	14724	GCST90274771	0.00133808777799114	19.7257230164659
2	62495209	A	G	0.0661	0.0117	0.4329	1.61e-08	2_62495209_A_G	rs4672486	14720	GCST90274771	0.00216362860980975	31.9133344827011
2	79554556	T	C	-0.0589	0.0123	0.4388	1.68e-06	2_79554556_T_C	rs1434219	14287	GCST90274771	0.00160244388894366	22.9276512281586
2	111846068	T	C	0.0704	0.0126	0.6994	2.31e-08	2_111846068_T_C	rs56272634	14729	GCST90274771	0.00211500529032973	31.2137000514254
3	112589458	A	G	-0.2705	0.0612	0.0131	9.87e-06	3_112589458_A_G	rs148214660	14287	GCST90274771	0.00136551730406626	19.5330874575116
3	167513752	A	T	0.1576	0.0353	0.9675	8.02e-06	3_167513752_A_T	rs73173072	14718	GCST90274771	0.00135246629479906	19.9298484425419
4	27611759	C	G	-0.0637	0.0139	0.2366	4.59e-06	4_27611759_C_G	rs1574847	14287	GCST90274771	0.00146781150916963	20.9985092620584
4	174530615	A	G	-0.1804	0.0337	0.0393	8.65e-08	4_174530615_A_G	rs114758826	14728	GCST90274771	0.0019418930875586	28.6519566439398
5	64185695	C	G	0.2056	0.0454	0.0192	5.94e-06	5_64185695_C_G	rs72756898	14734	GCST90274771	0.00138998389117387	20.5057453404733
5	96078542	T	C	0.2288	0.0497	0.0184	4.15e-06	5_96078542_T_C	rs78142752	14734	GCST90274771	0.00143633041994759	21.1904562435831
5	113042679	A	T	0.2783	0.0621	0.9887	7.41e-06	5_113042679_A_T	rs140189694	12934	GCST90274771	0.00155037413457917	20.0805707058077
5	152231724	T	TTGTGTG	-0.116	0.0251	0.0976	3.81e-06	5_152231724_T_TTGTGTG	rs142158359	10894	GCST90274771	0.0019567283428817	21.3544700073781
6	614064	A	G	-0.1074	0.0215	0.0794	5.87e-07	6_614064_A_G	rs6928352	14731	GCST90274771	0.00169108082297009	24.9501221145652
7	109234908	A	G	-0.3587	0.0807	0.007	8.8e-06	7_109234908_A_G	rs149826608	13156	GCST90274771	0.00149947805886136	19.7537547080272
8	3921805	A	G	0.0627	0.0134	0.6347	2.88e-06	8_3921805_A_G	rs2554697	11782	GCST90274771	0.00185481322330581	21.8903021925112
8	92927069	T	C	0.2308	0.052	0.9818	9.06e-06	8_92927069_T_C	rs145175118	14287	GCST90274771	0.00137697309022207	19.6971830848833
8	106570964	T	G	0.063	0.0138	0.248	4.99e-06	8_106570964_T_G	rs34826779	14287	GCST90274771	0.00145662853845129	20.8382923230671
8	140546637	G	GT	0.0718	0.0159	0.7846	6.31e-06	8_140546637_G_GT	rs33956003	11339	GCST90274771	0.00179514511798121	20.388159908277
9	92856642	T	C	-0.3705	0.0763	0.9873	1.2e-06	9_92856642_T_C	rs10992054	12304	GCST90274771	0.00191271185932244	23.5752739995503
9	129557272	T	C	0.3046	0.0689	0.0304	9.83e-06	9_129557272_T_C	rs145111742	12304	GCST90274771	0.00158593623416098	19.5411786158736
10	95662408	T	C	0.2604	0.0584	0.9697	8.24e-06	10_95662408_T_C	rs61865960	11810	GCST90274771	0.00168064450272454	19.8784589108625
11	94575608	A	G	0.0768	0.0161	0.8167	1.84e-06	11_94575608_A_G	rs11020961	14287	GCST90274771	0.00159015148666199	22.7514923062811
11	126335329	A	G	-0.0702	0.0147	0.1876	1.79e-06	11_126335329_A_G	rs11220506	14729	GCST90274771	0.00154594620386156	22.8024010295798
12	111884608	T	C	0.116	0.0128	0.4764	1.27e-19	12_111884608_T_C	rs3184504	11784	GCST90274771	0.00692128889706751	82.1149671959861
16	48902293	A	C	-0.2146	0.047	0.0182	4.97e-06	16_48902293_A_C	rs149458216	14725	GCST90274771	0.00141381950038737	20.845135763634
17	7088423	T	C	-0.0776	0.0125	0.6405	5.37e-10	17_7088423_T_C	rs72837690	14287	GCST90274771	0.00269024874315545	38.533868988591
20	60283624	T	C	0.2642	0.059	0.0173	7.54e-06	20_60283624_T_C	rs149212182	12321	GCST90274771	0.00162483555816761	20.0489254480378
21	38144075	A	G	0.0905	0.0203	0.9052	8.27e-06	21_38144075_A_G	rs60006581	14724	GCST90274771	0.00134801102789466	19.8722063059142
22	17214005	A	G	0.1618	0.0348	0.9666	3.33e-06	22_17214005_A_G	rs139924614	14725	GCST90274771	0.00146590606338769	21.6142193865111
1	59140291	T	C	-0.0611	0.0134	0.7421	5.12e-06	1_59140291_T_C	rs17372980	14288	GCST90274772	0.00145301429580942	20.788
1	211450157	C	G	0.1978	0.0413	0.0203	1.67e-06	1_211450157_C_G	rs4278412	14725	GCST90274772	0.00155532507162558	22.934721977646
2	122731427	A	G	0.109	0.0216	0.914	4.5e-07	2_122731427_A_G	rs138897138	14288	GCST90274772	0.00177910143496892	25.4615417654574
2	161368905	T	C	0.0541	0.0118	0.5003	4.55e-06	2_161368905_T_C	rs4664334	14288	GCST90274772	0.00146899605038262	21.0169513943555
3	3773438	A	G	0.0789	0.017	0.1353	3.46e-06	3_3773438_A_G	rs3967170	14721	GCST90274772	0.00146111309671052	21.5375925289978
3	20921481	A	G	-0.2655	0.0591	0.9784	7.04e-06	3_20921481_A_G	rs144949926	14288	GCST90274772	0.00141048881823768	20.1787050952468
4	7304426	T	G	0.3143	0.0687	0.9875	4.76e-06	4_7304426_T_G	rs12500563	10795	GCST90274772	0.00193513562557918	20.9264142566197
4	55046724	A	G	-0.0582	0.0125	0.4883	3.22e-06	4_55046724_A_G	rs9993874	12403	GCST90274772	0.00174478046141347	21.6748403399178
5	22143588	T	C	0.0707	0.0138	0.4128	3e-07	5_22143588_T_C	rs74794857	11760	GCST90274772	0.00222692255719082	26.2425956556746
6	10178951	T	C	-0.0504	0.0112	0.5049	6.8e-06	6_10178951_T_C	rs11755766	14735	GCST90274772	0.00137239287711154	20.2472514421446
7	29807677	T	G	0.1568	0.0335	0.0642	2.86e-06	7_29807677_T_G	rs200824954	10894	GCST90274772	0.00200697811298674	21.9039663877795
7	108543387	A	C	-0.1041	0.0235	0.0609	9.43e-06	7_108543387_A_C	rs7798473	14734	GCST90274772	0.00133004719715401	19.6203513017289
8	111799116	A	G	-0.1956	0.0442	0.0203	9.63e-06	8_111799116_A_G	rs149900704	14732	GCST90274772	0.00132756109459242	19.580969857123
9	29426599	C	G	0.1458	0.0316	0.9638	3.95e-06	9_29426599_C_G	rs75626299	14728	GCST90274772	0.00144334389016019	21.285404284723
13	45595067	A	C	0.064	0.012	0.4882	9.64e-08	13_45595067_A_C	rs9526031	14288	GCST90274772	0.00198683720352664	28.4404628592759
15	26829521	A	G	-0.0562	0.0121	0.3092	3.41e-06	15_26829521_A_G	rs8024256	14736	GCST90274772	0.00146179665233182	21.5696423063725
16	84304113	A	G	-0.0599	0.0123	0.6433	1.12e-06	16_84304113_A_G	rs404842	14287	GCST90274772	0.00165722721053818	23.7127881803481
17	66365155	T	G	-0.1269	0.0284	0.9543	7.88e-06	17_66365155_T_G	rs35864161	14735	GCST90274772	0.00135315752523783	19.963083015338
19	57755822	A	G	0.0587	0.0131	0.3475	7.43e-06	19_57755822_A_G	rs34755276	12403	GCST90274772	0.0016162345184716	20.0753707707772
19	57861085	T	C	0.0686	0.0116	0.3648	3.34e-09	19_57861085_T_C	rs7250371	14722	GCST90274772	0.00236992701630381	34.9681977565668
20	30007295	T	C	-0.2717	0.0604	0.0134	6.85e-06	20_30007295_T_C	rs187640246	12792	GCST90274772	0.00157935769345763	20.2319383668364
20	44464356	T	C	0.3553	0.0437	0.0208	4.28e-16	20_44464356_T_C	rs117191103	14736	GCST90274772	0.00446584957714972	66.0949979885429
20	44606446	A	T	-0.1788	0.0268	0.9406	2.53e-11	20_44606446_A_T	rs73128569	14288	GCST90274772	0.00310558315958212	44.5045736723113
20	44746982	T	C	-0.4519	0.0126	0.2575	1.07e-281	20_44746982_T_C	rs1883832	14736	GCST90274772	0.0802820820562096	1286.12933807003
21	18103398	T	G	0.1632	0.0351	0.9648	3.33e-06	21_18103398_T_G	rs138739860	11979	GCST90274772	0.00180145096497601	21.6149164195596
22	45002809	A	G	0.1085	0.0205	0.8849	1.21e-07	22_45002809_A_G	rs12152184	12402	GCST90274772	0.00225361741033712	28.0079751486035
1	1103150	A	G	0.0695	0.0147	0.2776	2.27e-06	1_1103150_A_G	rs61768480	13670	GCST90274773	0.00163251377328406	22.3496844208923
1	179526214	T	C	0.1841	0.0313	0.0399	4.06e-09	1_179526214_T_C	rs61747728	14287	GCST90274773	0.0024156137905997	34.5906005303831
2	204776176	C	G	-0.0589	0.0122	0.4754	1.38e-06	2_204776176_C_G	rs13010492	13421	GCST90274773	0.00173369407379128	23.3048442465661
4	77211819	A	C	-0.0803	0.0151	0.2321	1.05e-07	4_77211819_A_C	rs138861398	11967	GCST90274773	0.00235758202274614	28.275129839959
4	164762615	A	G	0.141	0.0292	0.1033	1.37e-06	4_164762615_A_G	rs74874989	9398	GCST90274773	0.0024749185226348	23.3120298130612
5	17157345	G	GT	0.1034	0.0232	0.8877	8.32e-06	5_17157345_G_GT	rs141298297	10894	GCST90274773	0.0018200636370278	19.8602801081528
5	176733341	A	G	-0.0683	0.0131	0.7003	1.85e-07	5_176733341_A_G	rs4073745	14287	GCST90274773	0.0018990318478855	27.1792842734825
6	4789310	T	TTTTG	0.2937	0.0615	0.9787	1.79e-06	6_4789310_T_TTTTG	rs200888937	10407	GCST90274773	0.00218666076451699	22.8020656370778
6	32019946	T	C	-0.0828	0.016	0.1538	2.28e-07	6_32019946_T_C	rs367364	14730	GCST90274773	0.00181480132290033	26.7769887983707
6	32600375	T	C	0.0973	0.0165	0.1469	3.7e-09	6_32600375_T_C	rs3104373	14735	GCST90274773	0.00235441998060298	34.7695316542667
7	50716017	T	C	0.0623	0.0124	0.6389	5.06e-07	7_50716017_T_C	rs2237450	14287	GCST90274773	0.00176370130501555	25.238987176768
7	97499410	A	C	-0.1134	0.0245	0.9301	3.68e-06	7_97499410_A_C	rs17345759	14287	GCST90274773	0.00149727698580183	21.420674425016
7	115257967	T	TA	-0.1734	0.039	0.958	8.74e-06	7_115257967_T_TA	rs5886779	8386	GCST90274773	0.00235175219631512	19.763569431724
8	9173358	A	G	-0.0533	0.0119	0.4819	7.5e-06	8_9173358_A_G	rs7012814	14287	GCST90274773	0.00140220029885545	20.058557384309
8	67386869	A	G	0.2987	0.0657	0.9884	5.46e-06	8_67386869_A_G	rs74796205	13800	GCST90274773	0.00149558330974782	20.6669676798255
9	27496604	T	C	0.1638	0.0334	0.9589	9.38e-07	9_27496604_T_C	rs17769062	14287	GCST90274773	0.00168059601308179	24.0477285636211
9	105614669	A	T	-0.4169	0.0806	0.9916	2.31e-07	9_105614669_A_T	rs192582121	11438	GCST90274773	0.00233361363975509	26.7496288830591
10	6251691	A	G	-0.1261	0.0256	0.0751	8.4e-07	10_6251691_A_G	rs117276991	14287	GCST90274773	0.00169540035556323	24.2599243636127
10	71211945	A	G	-0.0629	0.0132	0.7492	1.89e-06	10_71211945_A_G	rs12416520	14709	GCST90274773	0.00154134680200975	22.7035815099118
10	114454187	A	T	-0.1681	0.0352	0.0327	1.79e-06	10_114454187_A_T	rs60562286	14726	GCST90274773	0.00154629814641422	22.8029540734195
11	4281522	A	C	0.1465	0.0312	0.9341	2.66e-06	11_4281522_A_C	rs4910962	11760	GCST90274773	0.00187130802266276	22.0440910148371
11	60793651	C	G	0.1083	0.012	0.6328	1.8e-19	11_60793651_C_G	rs4939490	14735	GCST90274773	0.00549731018997001	81.4395696046827
11	60922561	C	G	0.1193	0.0126	0.6395	2.85e-21	11_60922561_C_G	rs674379	12835	GCST90274773	0.00693619155927981	89.6338639306593
11	102724025	A	G	-0.3109	0.0696	0.0109	7.93e-06	11_102724025_A_G	rs193245191	12290	GCST90274773	0.00162093853194258	19.9504311030142
11	127558155	A	G	-0.118	0.0265	0.9449	8.47e-06	11_127558155_A_G	rs78808574	14287	GCST90274773	0.00138589050693618	19.8249210614832
12	31688535	A	G	0.0569	0.0119	0.4361	1.74e-06	12_31688535_A_G	rs1259355	14287	GCST90274773	0.00159769964334338	22.8596622794309
12	74680262	A	T	-0.118	0.0265	0.0501	8.47e-06	12_74680262_A_T	rs7295476	14735	GCST90274773	0.00134381079174935	19.8250054511149
12	111884608	T	C	0.1427	0.0128	0.4764	7.29e-29	12_111884608_T_C	rs3184504	11784	GCST90274773	0.0104370722520037	124.266564384093
12	125487245	A	G	-0.0613	0.0135	0.2804	5.61e-06	12_125487245_A_G	rs6488973	14722	GCST90274773	0.00139855255138747	20.6155254521429
12	129141888	A	G	-0.1418	0.032	0.9625	9.37e-06	12_129141888_A_G	rs7298384	14718	GCST90274773	0.00133236949221214	19.6333082683619
13	39003323	A	G	0.2374	0.0476	0.9826	6.12e-07	13_39003323_A_G	rs117516652	14248	GCST90274773	0.00174275400160367	24.8706168739253
14	93329692	T	C	-0.0588	0.0128	0.3206	4.35e-06	14_93329692_T_C	rs11622090	13236	GCST90274773	0.00159179119270751	21.0993504044368
17	37365138	A	G	-0.0679	0.015	0.7871	5.99e-06	17_37365138_A_G	rs16541	14287	GCST90274773	0.00143216665485571	20.4878426697153
18	45545720	A	G	-0.1199	0.0187	0.8853	1.44e-10	18_45545720_A_G	rs7242462	14287	GCST90274773	0.00286923568835575	41.1049716598171
19	48833608	A	G	0.1471	0.0313	0.9627	2.61e-06	19_48833608_A_G	rs4893	14735	GCST90274773	0.00149670439103693	22.0839990114391
1	4327524	T	C	0.1766	0.0329	0.0397	7.97e-08	1_4327524_T_C	rs143374617	14733	GCST90274774	0.0019518655589708	28.8091631625586
1	95171460	A	G	-0.0721	0.0154	0.8286	2.84e-06	1_95171460_A_G	rs841332	14727	GCST90274774	0.00148617134999524	21.9164447209179
1	194299592	A	G	-0.1855	0.0392	0.0301	2.22e-06	1_194299592_A_G	rs12074680	12404	GCST90274774	0.00180206562783004	22.3895653825461
2	112870516	A	AT	0.3331	0.0646	0.9834	2.52e-07	2_112870516_A_AT	rs200729584	10407	GCST90274774	0.00254829997341453	26.5828021774602
2	173467755	T	C	-0.2416	0.0517	0.017	2.97e-06	2_173467755_T_C	rs35086654	13800	GCST90274774	0.0015799632136339	21.8348306509249
2	227938476	A	T	-0.1796	0.0376	0.97	1.78e-06	2_227938476_A_T	rs72969761	14710	GCST90274774	0.00154864264334904	22.8127648187887
3	26765764	A	G	0.1439	0.0325	0.0401	9.52e-06	3_26765764_A_G	rs116557290	14735	GCST90274774	0.00132870109977169	19.6017982338071
4	7067069	C	G	-0.3633	0.0813	0.9897	7.87e-06	4_7067069_C_G	rs150354514	11336	GCST90274774	0.00175843175467068	19.9651729014549
4	56646059	A	G	0.0776	0.0171	0.858	5.68e-06	4_56646059_A_G	rs56294840	14287	GCST90274774	0.0014393440853626	20.5906673146177
4	83099601	A	T	0.0688	0.0129	0.6149	9.64e-08	4_83099601_A_T	rs74886615	12404	GCST90274774	0.00228792049476281	28.439858110287
4	164762615	A	G	0.1283	0.029	0.1032	9.68e-06	4_164762615_A_G	rs74874989	9398	GCST90274774	0.00207834825811617	19.5688310792465
7	29401094	A	G	0.2645	0.0593	0.0124	8.18e-06	7_29401094_A_G	rs78007268	14248	GCST90274774	0.001394382951292	19.8921167525708
7	153635380	A	C	0.0646	0.0134	0.2505	1.43e-06	7_153635380_A_C	rs9691968	14735	GCST90274774	0.0015747834436915	23.237879103185
8	79635243	A	C	0.0602	0.0124	0.3374	1.2e-06	8_79635243_A_C	rs1483572	14287	GCST90274774	0.00164699657583011	23.5661594696852
9	33117954	T	C	0.0955	0.0193	0.1058	7.49e-07	9_33117954_T_C	rs60988380	14735	GCST90274774	0.00165890277793845	24.4812266021849
9	137135257	A	G	-0.2416	0.0533	0.9722	5.82e-06	9_137135257_A_G	rs28509311	9406	GCST90274774	0.00217965031298481	20.5422063698526
10	60891829	T	TA	0.1072	0.0241	0.6482	8.66e-06	10_60891829_T_TA	rs34621616	8910	GCST90274774	0.00221571776563833	19.7814439531031
11	60749256	A	G	-0.3633	0.0218	0.0784	2.35e-62	11_60749256_A_G	rs2237995	14725	GCST90274774	0.0185117555762795	277.689089908143
11	60763134	A	C	-0.6032	0.0134	0.2215	0	11_60763134_A_C	rs11230555	14287	GCST90274774	0.124213868576987	2026.05984378759
11	61761552	T	C	-0.0662	0.0126	0.3002	1.49e-07	11_61761552_T_C	rs10792322	14734	GCST90274774	0.00186999882076452	27.6004354091706
12	31647305	A	T	0.0529	0.0117	0.5922	6.14e-06	12_31647305_A_T	rs10843957	14725	GCST90274774	0.0013863784621525	20.4399876569255
12	111973358	A	G	0.116	0.0134	0.4779	4.86e-18	12_111973358_A_G	rs597808	11335	GCST90274774	0.00656784763296353	74.9255166012336
14	20317880	T	C	0.1266	0.0283	0.1022	7.7e-06	14_20317880_T_C	rs28741066	12404	GCST90274774	0.00161076680723321	20.0089597114568
14	24430996	A	G	-0.0632	0.014	0.4175	6.35e-06	14_24430996_A_G	rs77020403	12404	GCST90274774	0.00164022490608326	20.3754896708764
14	69103560	C	G	0.0685	0.0154	0.1762	8.67e-06	14_69103560_C_G	rs4902621	14725	GCST90274774	0.00134184160092162	19.7824788434506
16	60666212	A	G	-0.2823	0.0621	0.0168	5.47e-06	16_60666212_A_G	rs144764321	14287	GCST90274774	0.00144434116227516	20.6622568511764
16	86486037	A	G	-0.1079	0.0236	0.0691	4.83e-06	16_86486037_A_G	rs8051133	14729	GCST90274774	0.00141719530407778	20.9006555540568
22	37638221	C	G	0.1752	0.0376	0.9711	3.17e-06	22_37638221_C_G	rs35634144	14237	GCST90274774	0.00152269256722455	21.7085841942391
1	19875930	A	T	-0.1578	0.0352	0.0675	7.36e-06	1_19875930_A_T	rs5010503	12404	GCST90274775	0.00161757282226339	20.0936410694048
1	101804329	T	C	-0.2176	0.0471	0.9829	3.84e-06	1_101804329_T_C	rs61782461	14286	GCST90274775	0.00149182179681358	21.3410195438069
1	155197602	C	G	-0.0566	0.012	0.4028	2.4e-06	1_155197602_C_G	rs2990246	14286	GCST90274775	0.00155483369352123	22.2438299345124
2	148430383	A	G	-0.1093	0.0232	0.0652	2.46e-06	2_148430383_A_G	rs59872649	14734	GCST90274775	0.00150414586650102	22.1924575986576
3	43423959	T	C	0.0757	0.0143	0.2607	1.2e-07	3_43423959_T_C	rs34027772	12403	GCST90274775	0.00225430566642758	28.0188075259406
3	45130725	T	C	-0.1738	0.0151	0.1811	1.18e-30	3_45130725_T_C	rs7618923	14286	GCST90274775	0.00918811057681033	132.460028871437
3	45187785	C	G	0.303	0.0146	0.8212	1.14e-95	3_45187785_C_G	rs2276862	14730	GCST90274775	0.0284092755175226	430.646155092662
3	58453757	T	C	-0.148	0.0312	0.0367	2.1e-06	3_58453757_T_C	rs35478654	14725	GCST90274775	0.00152579360214347	22.4985874050782
4	53951496	A	G	0.0895	0.0182	0.1339	8.76e-07	4_53951496_A_G	rs111476793	12790	GCST90274775	0.00188717591724872	24.1788353455478
5	2103391	C	G	-0.0781	0.0156	0.8283	5.55e-07	5_2103391_C_G	rs10044847	14719	GCST90274775	0.00169994808834816	25.0607379698243
5	72411335	A	G	-0.0738	0.0159	0.8367	3.46e-06	5_72411335_A_G	rs6452820	14286	GCST90274775	0.00150575181967405	21.540593780506
6	622484	A	G	0.4223	0.0932	0.0078	5.87e-06	6_622484_A_G	rs115009171	10300	GCST90274775	0.00198933670121412	20.5270245123321
6	32602396	T	C	-0.0933	0.0118	0.6505	2.64e-15	6_32602396_T_C	rs9272226	14733	GCST90274775	0.00422541259709513	62.5086779229317
6	162326838	A	T	0.0957	0.0197	0.0969	1.19e-06	6_162326838_A_T	rs118116993	14286	GCST90274775	0.00164916444533418	23.595577925335
7	56643150	G	GAC	-0.1132	0.0248	0.9115	5.01e-06	7_56643150_G_GAC	rs141653758	10894	GCST90274775	0.00190885229686611	20.8309824862305
7	89952215	A	C	-0.2509	0.0514	0.0133	1.05e-06	7_89952215_A_C	rs184033839	14246	GCST90274775	0.00166976889688139	23.8239686890958
8	27678341	A	T	0.1022	0.0227	0.8817	6.73e-06	8_27678341_A_T	rs59803571	10894	GCST90274775	0.0018571859554904	20.2661073571576
8	61937553	T	C	-0.0579	0.0119	0.6455	1.14e-06	8_61937553_T_C	rs6991332	14286	GCST90274775	0.00165437317197035	23.670225774921
8	91776995	A	C	0.0507	0.0113	0.4982	7.23e-06	8_91776995_A_C	rs1463919	14285	GCST90274775	0.0014072368574269	20.1278887415277
9	21413803	C	G	-0.0616	0.0114	0.5862	6.53e-08	9_21413803_C_G	rs10964983	14724	GCST90274775	0.00197909004083605	29.193941019112
9	35993938	T	C	-0.0504	0.0112	0.5023	6.8e-06	9_35993938_T_C	rs10465082	14733	GCST90274775	0.00137257892328809	20.2472510690287
11	17556914	T	G	0.0894	0.0201	0.0924	8.68e-06	11_17556914_T_G	rs35176543	14286	GCST90274775	0.00138283799079078	19.7798101333585
11	126188405	A	G	0.0816	0.0116	0.4097	2e-12	11_126188405_A_G	rs672806	14286	GCST90274775	0.00345185051735456	49.4770200672087
11	126261564	A	G	0.1221	0.0122	0.3187	1.4e-23	11_126261564_A_G	rs12290068	14726	GCST90274775	0.00675589461991491	100.150397918104
12	15991375	C	G	0.2058	0.0461	0.9817	8.04e-06	12_15991375_C_G	rs111984955	14725	GCST90274775	0.00135159382772254	19.9264483902116
12	60829749	A	G	0.1654	0.037	0.9669	7.81e-06	12_60829749_A_G	rs17607930	14286	GCST90274775	0.00139685024422673	19.9805186809339
13	84915900	A	G	0.0609	0.0128	0.7179	1.96e-06	13_84915900_A_G	rs17078000	14286	GCST90274775	0.00158203609005834	22.633610699368
14	59010649	T	C	-0.0541	0.0118	0.6294	4.55e-06	14_59010649_T_C	rs28535751	14733	GCST90274775	0.00142468926164777	21.0170402649104
15	58791416	T	G	-0.0923	0.0204	0.0938	6.05e-06	15_58791416_T_G	rs59752567	14730	GCST90274775	0.00138783288367737	20.4684094425012
16	66391749	A	C	0.2029	0.0458	0.0186	9.42e-06	16_66391749_A_C	rs11864674	14246	GCST90274775	0.00137575880878426	19.6233054075949
16	79183747	A	T	-0.0658	0.0134	0.2312	9.09e-07	16_79183747_A_T	rs12928188	14715	GCST90274775	0.00163595312946902	24.1092199477001
17	36021431	T	G	-0.1259	0.0279	0.0544	6.41e-06	17_36021431_T_G	rs75892552	14286	GCST90274775	0.00142335690151529	20.3602098264172
17	38720826	T	C	-0.1323	0.0277	0.0513	1.79e-06	17_38720826_T_C	rs74811341	14734	GCST90274775	0.00154585092709091	22.8087347616805
18	19991319	A	C	0.0737	0.0144	0.7965	3.09e-07	18_19991319_A_C	rs7506429	14286	GCST90274775	0.0018302219609417	26.1908255141224
19	11270867	T	C	-0.0619	0.0125	0.7187	7.35e-07	19_11270867_T_C	rs4804148	14734	GCST90274775	0.00166156905785573	24.518975331071
20	18761853	A	G	0.4557	0.0968	0.0265	2.51e-06	20_18761853_A_G	rs146583535	8372	GCST90274775	0.00264015850076644	22.1566236496921
21	37270018	A	G	0.2325	0.051	0.0213	5.14e-06	21_37270018_A_G	rs2742145	11538	GCST90274775	0.00179801560445543	20.7792694637428
22	31852311	A	G	-0.1938	0.0409	0.9581	2.15e-06	22_31852311_A_G	rs191929998	9844	GCST90274775	0.00227562087271809	22.4477431822224
1	110474695	A	C	0.0775	0.0165	0.2211	2.64e-06	1_110474695_A_C	rs7538029	11335	GCST90274776	0.00194253806646917	22.0576316965217
1	110503296	T	C	0.1684	0.0118	0.4821	3.31e-46	1_110503296_T_C	rs17610659	14286	GCST90274776	0.0140560004425188	203.638249648107
1	179682087	A	G	0.1439	0.031	0.044	3.45e-06	1_179682087_A_G	rs142421172	12840	GCST90274776	0.0016753477703567	21.5442087178789
1	190519358	T	C	0.0674	0.0152	0.185	9.24e-06	1_190519358_T_C	rs11806838	14286	GCST90274776	0.00137443640743098	19.659470335524
2	8775320	T	C	0.0944	0.0196	0.1197	1.46e-06	2_8775320_T_C	rs11685487	14286	GCST90274776	0.00162112529776855	23.1937537342548
2	10646611	T	C	-0.0519	0.0114	0.5786	5.3e-06	2_10646611_T_C	rs846654	14707	GCST90274776	0.0014073084775136	20.7236357100572
2	27764122	T	C	0.0827	0.0173	0.1595	1.75e-06	2_27764122_T_C	rs116443177	12403	GCST90274776	0.00183904622797792	22.8480308581205
2	140484970	A	G	-0.2277	0.0496	0.9815	4.42e-06	2_140484970_A_G	rs115370595	13799	GCST90274776	0.00152493845299504	21.0717088951371
3	1456080	C	G	0.0888	0.0192	0.1075	3.75e-06	3_1456080_C_G	rs72997796	14286	GCST90274776	0.00149507520697891	21.3876303723926
3	47563522	A	T	0.1847	0.0412	0.9719	7.36e-06	3_47563522_A_T	rs188348611	12354	GCST90274776	0.00162414885206403	20.0941224666323
3	115295680	A	G	0.0778	0.0168	0.853	3.64e-06	3_115295680_A_G	rs76421506	14286	GCST90274776	0.00149892023876338	21.4427176139017
3	171430935	T	G	-0.0914	0.02	0.8992	4.88e-06	3_171430935_T_G	rs74849049	14286	GCST90274776	0.0014597796897073	20.8819761724765
4	13713646	C	G	-0.1189	0.026	0.0697	4.81e-06	4_13713646_C_G	rs78652121	12838	GCST90274776	0.00162634528217512	20.909774555199
4	48122174	A	ATATGTATG	0.0701	0.015	0.3712	2.96e-06	4_48122174_A_ATATGTATG	rs145227560	10894	GCST90274776	0.00200076625853086	21.8360348897456
4	154438727	A	G	0.2238	0.0504	0.016	8.98e-06	4_154438727_A_G	rs116039112	14286	GCST90274776	0.00137831802878796	19.715068357363
4	183461339	T	C	-0.1493	0.0329	0.0382	5.68e-06	4_183461339_T_C	rs75305583	14286	GCST90274776	0.00143943343234091	20.5905058100093
5	78775099	C	G	0.0583	0.0122	0.3043	1.76e-06	5_78775099_C_G	rs10042665	14727	GCST90274776	0.00154821139879678	22.8327627909015
5	174229899	T	C	-0.0802	0.018	0.1143	8.37e-06	5_174229899_T_C	rs3934571	14732	GCST90274776	0.00134572766469389	19.8492802264659
6	30075103	T	G	-0.075	0.0152	0.8323	8.05e-07	6_30075103_T_G	rs2523992	14734	GCST90274776	0.00164967217890426	24.3431287218174
6	90870805	CA	C	-0.0673	0.0147	0.464	4.69e-06	6_90870805_CA_C	rs11390042	10894	GCST90274776	0.0019203186617563	20.9563537410208
8	19590012	A	G	0.054	0.0122	0.3028	9.59e-06	8_19590012_A_G	rs7825914	14732	GCST90274776	0.00132809450756952	19.5888479378549
8	80715263	A	G	-0.061	0.0135	0.738	6.23e-06	8_80715263_A_G	rs12549430	14286	GCST90274776	0.00142712249953928	20.414151278017
12	58388232	C	G	-0.0601	0.0124	0.6484	1.25e-06	12_58388232_C_G	rs1605333	13237	GCST90274776	0.00177151959858536	23.4876707563473
13	75660663	T	C	0.3234	0.0723	0.0106	7.71e-06	13_75660663_T_C	rs142902162	12898	GCST90274776	0.00154884474916314	20.0048863483862
14	58461604	T	C	-0.1225	0.0265	0.9466	3.79e-06	14_58461604_T_C	rs17734417	14723	GCST90274776	0.00144928648988293	21.3659117448024
14	78693608	A	G	0.1151	0.0239	0.936	1.47e-06	14_78693608_A_G	rs75869070	14715	GCST90274776	0.00157365892514644	23.1897365014969
15	45690795	A	T	-0.2096	0.046	0.9801	5.2e-06	15_45690795_A_T	rs28673875	14236	GCST90274776	0.00145628372829934	20.7589735440012
15	63787216	T	C	-0.2243	0.0503	0.9814	8.22e-06	15_63787216_T_C	rs34674345	14286	GCST90274776	0.00138997776058072	19.8820779783591
16	60437963	T	C	-0.199	0.0414	0.0231	1.53e-06	16_60437963_T_C	rs72783071	14247	GCST90274776	0.00161911726098174	23.1017297921499
18	3048453	A	T	0.1034	0.023	0.9329	6.94e-06	18_3048453_A_T	rs17638424	14715	GCST90274776	0.00137160496865541	20.2081414911035
18	45546185	A	G	-0.0872	0.0185	0.8823	2.43e-06	18_45546185_A_G	rs7227917	14286	GCST90274776	0.00155275876208412	22.2140992949316
19	58875573	C	G	-0.1989	0.0435	0.0348	4.82e-06	19_58875573_C_G	rs117591817	14286	GCST90274776	0.00146131990249729	20.9040409783957
1	102420542	A	G	-0.1244	0.0264	0.9481	2.45e-06	1_102420542_A_G	rs1536565	14735	GCST90274777	0.00150462690546574	22.2010725292846
1	202185979	A	G	0.0579	0.0114	0.547	3.8e-07	1_202185979_A_G	rs930735	14734	GCST90274777	0.00174770077339595	25.7922048500331
1	207153881	A	G	0.0532	0.0117	0.4536	5.44e-06	1_207153881_A_G	rs2791713	14288	GCST90274777	0.00144494764974841	20.6723926494794
2	36609059	A	C	0.1171	0.0263	0.9478	8.49e-06	2_36609059_A_C	rs76753488	14736	GCST90274777	0.00134350352993479	19.8218116840264
2	62640887	T	G	0.0701	0.0141	0.7748	6.64e-07	2_62640887_T_G	rs13397003	14732	GCST90274777	0.00167497395589523	24.7137612768276
2	173718684	A	G	0.2257	0.0508	0.0336	8.87e-06	2_173718684_A_G	rs138248604	14731	GCST90274777	0.00133820269699613	19.7367993621925
2	233853187	A	G	0.0607	0.0126	0.2813	1.45e-06	2_233853187_A_G	rs72980022	14721	GCST90274777	0.00157403666782731	23.2047708739744
4	22724745	T	C	0.2031	0.0454	0.0213	7.69e-06	4_22724745_T_C	rs145735210	14242	GCST90274777	0.00140322501706629	20.0100027795158
4	23899510	A	G	0.0545	0.0117	0.4095	3.19e-06	4_23899510_A_G	rs13127297	14730	GCST90274777	0.00147088685204438	21.6951326422665
4	71466227	T	C	0.0628	0.0142	0.2106	9.75e-06	4_71466227_T_C	rs35936034	14718	GCST90274777	0.00132714094219038	19.5561598857301
5	10215009	T	C	-0.0536	0.0121	0.6595	9.43e-06	5_10215009_T_C	rs10065995	14723	GCST90274777	0.00133101848714981	19.6200377823392
5	59193431	A	C	0.0548	0.0119	0.4071	4.12e-06	5_59193431_A_C	rs150547	14288	GCST90274777	0.00148201174586495	21.2034435538262
5	96079646	T	C	0.3373	0.0676	0.0111	6.05e-07	5_96079646_T_C	rs139918398	13457	GCST90274777	0.0018466657732944	24.892856766266
5	109366574	T	C	0.073	0.0156	0.8152	2.88e-06	5_109366574_T_C	rs79359257	14288	GCST90274777	0.00153024157647239	21.8945350893758
5	134512655	T	C	0.059	0.0118	0.3955	5.73e-07	5_134512655_T_C	rs9327707	14710	GCST90274777	0.00169664065151001	24.9966009517335
6	7051402	A	G	0.0885	0.0191	0.8624	3.6e-06	6_7051402_A_G	rs3889401	11759	GCST90274777	0.00182245667024191	21.4657434593833
6	146809314	A	G	0.1194	0.0234	0.0762	3.35e-07	6_146809314_A_G	rs62436191	14288	GCST90274777	0.00181892515353339	26.0325159414336
6	168345756	A	G	0.0537	0.0115	0.4261	3.02e-06	6_168345756_A_G	rs9455923	14734	GCST90274777	0.00147771263966353	21.801879520459
7	5003387	A	G	-0.2439	0.0537	0.0187	5.57e-06	7_5003387_A_G	rs111613686	13801	GCST90274777	0.00149250502660205	20.6258610633967
7	131455573	T	C	-0.0612	0.0136	0.2323	6.8e-06	7_131455573_T_C	rs1477229	14735	GCST90274777	0.00137239287711154	20.2472514421445
8	11713852	A	G	-0.0558	0.0121	0.6302	4e-06	8_11713852_A_G	rs17154027	14288	GCST90274777	0.00148621035414407	21.263603306703
8	43501515	T	C	-0.3228	0.0723	0.98	8.02e-06	8_43501515_T_C	rs77556255	9731	GCST90274777	0.00204429821199814	19.9297195946629
8	56143053	T	C	0.057	0.0122	0.6482	2.98e-06	8_56143053_T_C	rs4507745	13866	GCST90274777	0.00157179424943327	21.8256609224709
9	80647335	G	GGCCCCGCGGA	-0.0938	0.0202	0.8748	3.42e-06	9_80647335_G_GGCCCCGCGGA	rs142441613	10894	GCST90274777	0.00197540800642804	21.5587312964256
9	109490400	T	C	0.0558	0.0119	0.5837	2.74e-06	9_109490400_T_C	rs962720	14287	GCST90274777	0.0015366167853161	21.9843523030036
10	63140238	A	G	0.0777	0.0173	0.167	7.08e-06	10_63140238_A_G	rs78295068	12404	GCST90274777	0.00162361245723986	20.1687879901169
10	89649838	A	G	0.1309	0.0293	0.0427	7.91e-06	10_89649838_A_G	rs7069904	14733	GCST90274777	0.00135289754840229	19.9565329299897
11	21963583	A	G	0.3276	0.0691	0.0089	2.13e-06	11_21963583_A_G	rs140505821	13381	GCST90274777	0.00167692727738658	22.473296127444
11	34495358	A	C	-0.094	0.0172	0.1273	4.63e-08	11_34495358_A_C	rs4756151	14736	GCST90274777	0.00202273899260969	29.8634422662366
11	34860199	T	C	0.0702	0.0118	0.3671	2.7e-09	11_34860199_T_C	rs12294339	14726	GCST90274777	0.00239763397483598	35.3876091795421
11	97836152	T	C	0.2679	0.0597	0.0156	7.21e-06	11_97836152_T_C	rs145343977	14288	GCST90274777	0.00140738744446493	20.1342737557132
12	11058117	T	C	0.1674	0.013	0.7421	6.07e-38	12_11058117_T_C	rs11054069	14724	GCST90274777	0.0111361454982238	165.792624817349
12	31381343	T	C	0.1016	0.0213	0.0812	1.84e-06	12_31381343_T_C	rs141192864	14728	GCST90274777	0.00154246043981425	22.7493624282812
12	117050587	A	G	-0.0574	0.0117	0.4935	9.3e-07	12_117050587_A_G	rs4766797	14288	GCST90274777	0.00168170435956268	24.0652991992901
15	63639644	T	G	0.079	0.0115	0.4609	6.44e-12	15_63639644_T_G	rs67020211	14734	GCST90274777	0.00319263356460019	47.1845205577522
16	66817975	T	C	0.2573	0.0571	0.0141	6.6e-06	16_66817975_T_C	rs12924891	13422	GCST90274777	0.0015105447792378	20.3021782867896
17	64340405	A	G	0.1808	0.0407	0.0225	8.9e-06	17_64340405_A_G	rs58679828	14736	GCST90274777	0.00133735660101483	19.7309995418344
18	3479423	T	C	-0.0654	0.0134	0.3077	1.06e-06	18_3479423_T_C	rs60586299	14288	GCST90274777	0.00166437440129318	23.8168929237751
18	24286681	T	C	0.0568	0.0119	0.6369	1.81e-06	18_24286681_T_C	rs470841	14736	GCST90274777	0.00154366200202183	22.7794797551134
19	41705453	A	ATT	0.0929	0.021	0.8695	9.7e-06	19_41705453_A_ATT	rs377316477	10894	GCST90274777	0.0017931887127952	19.5664978829179
19	49206145	C	G	0.0845	0.0115	0.4441	2.01e-13	19_49206145_C_G	rs516316	14734	GCST90274777	0.00365097259348163	53.9832195020814
20	23464311	A	G	0.0814	0.0145	0.1953	1.98e-08	20_23464311_A_G	rs34074361	14736	GCST90274777	0.00213405394923528	31.5103957725731
20	23810508	T	C	-0.6554	0.0149	0.8166	0	20_23810508_T_C	rs11696133	14288	GCST90274777	0.119265275378076	1934.54814079529
20	23957181	A	C	0.1411	0.0155	0.2118	8.77e-20	20_23957181_A_C	rs1555472	12403	GCST90274777	0.00663700075189435	82.8553573935613
20	24071731	T	C	-0.2583	0.0447	0.9784	7.54e-09	20_24071731_T_C	rs141179525	14735	GCST90274777	0.0022610000621704	33.3868014761698
20	24691928	T	G	-0.0726	0.012	0.3362	1.45e-09	20_24691928_T_G	rs4813529	14714	GCST90274777	0.00248142406386451	36.5975248063069
20	51363052	A	C	0.1098	0.0237	0.0675	3.61e-06	20_51363052_A_C	rs697699	14288	GCST90274777	0.00149997708984199	21.4608635090746
21	18049996	T	C	-0.0572	0.0119	0.6243	1.53e-06	21_18049996_T_C	rs7275493	14727	GCST90274777	0.00156640130106522	23.1014452921475
22	37630079	A	G	-0.2516	0.0532	0.983	2.25e-06	22_37630079_A_G	rs77121303	13383	GCST90274777	0.00166847351438674	22.3631564302109
1	6532317	A	G	-0.1881	0.0405	0.9747	3.41e-06	1_6532317_A_G	rs114359340	13651	GCST90274778	0.00157767433877527	21.5677038628744
1	161608256	T	C	-0.0639	0.0142	0.4952	6.8e-06	1_161608256_T_C	rs4047522	11768	GCST90274778	0.00171781222827816	20.2465584636302
1	172099857	A	G	-0.1436	0.0304	0.0402	2.32e-06	1_172099857_A_G	rs77915710	14742	GCST90274778	0.0015112922781995	22.3101653612965
1	179473273	T	C	-0.1358	0.0298	0.9547	5.19e-06	1_179473273_T_C	rs72704449	14295	GCST90274778	0.00145061578922012	20.7637717304391
2	19059082	A	C	-0.165	0.0362	0.9728	5.16e-06	2_19059082_A_C	rs71451021	14740	GCST90274778	0.00140747786449611	20.7726458061027
2	44117788	C	G	-0.1191	0.0248	0.9355	1.57e-06	2_44117788_C_G	rs111472651	14728	GCST90274778	0.00156349622379962	23.060099770585
2	113835522	A	G	-0.0675	0.0126	0.5568	8.45e-08	2_113835522_A_G	rs11682107	12412	GCST90274778	0.00230686231046307	28.6943551993791
2	232254374	T	C	0.1351	0.0292	0.0806	3.72e-06	2_232254374_T_C	rs72985859	8297	GCST90274778	0.00257338554663763	21.4013069232746
3	1260482	C	G	-0.0569	0.012	0.3525	2.12e-06	3_1260482_C_G	rs1976172	14732	GCST90274778	0.00152383530917422	22.4803504559236
3	39307162	A	G	0.0941	0.0154	0.1671	9.94e-10	3_39307162_A_G	rs3732378	14740	GCST90274778	0.00252662990236176	37.3317951308942
3	70136592	T	G	0.0633	0.0122	0.3327	2.12e-07	3_70136592_T_G	rs35026817	14740	GCST90274778	0.00182304678207963	26.9171346700326
4	179539497	A	G	0.1479	0.0301	0.9343	8.94e-07	4_179539497_A_G	rs980364	9902	GCST90274778	0.0024323316994032	24.1387973861595
4	187139939	A	G	-0.0582	0.0114	0.4914	3.3e-07	4_187139939_A_G	rs12331618	14729	GCST90274778	0.00176642489793635	26.0601728100047
5	120396066	T	C	-0.0903	0.0193	0.89	2.89e-06	5_120396066_T_C	rs13167439	14295	GCST90274778	0.00152901649748963	21.8876994521737
5	176839890	T	G	-0.0681	0.0128	0.274	1.04e-07	5_176839890_T_G	rs2731674	14740	GCST90274778	0.00191665351629014	28.3018844293933
6	31351764	T	C	-0.0589	0.0117	0.6177	4.8e-07	6_31351764_T_C	rs2442752	14743	GCST90274778	0.00171603876475481	25.3396111863303
6	32418018	T	C	-0.0811	0.012	0.651	1.4e-11	6_32418018_T_C	rs6937696	14742	GCST90274778	0.00308872552513831	45.6688728538266
7	30524015	A	T	0.0597	0.012	0.4243	6.52e-07	7_30524015_A_T	rs2736723	14295	GCST90274778	0.00172842570015077	24.7471621633438
8	11391108	G	GAGGAGA	-0.0865	0.0189	0.1395	4.72e-06	8_11391108_G_GAGGAGA	rs146481940	11333	GCST90274778	0.00184485300669358	20.9426655583685
8	26741279	A	G	0.1968	0.0424	0.9744	3.46e-06	8_26741279_A_G	rs56397903	14743	GCST90274778	0.00145914498916335	21.5406872711518
8	131635787	A	G	-0.0867	0.0193	0.8632	7.05e-06	8_131635787_A_G	rs16904321	14295	GCST90274778	0.0014097001965455	20.1772888372645
9	81886673	C	G	0.1196	0.0263	0.9371	5.43e-06	9_81886673_C_G	rs77819349	14295	GCST90274778	0.00144457095935196	20.6771222924041
9	136155000	T	C	-0.1145	0.0166	0.1884	5.29e-12	9_136155000_T_C	rs635634	11792	GCST90274778	0.00401845047231785	47.5686834671737
11	120941125	T	C	0.0666	0.0149	0.7791	7.83e-06	11_120941125_T_C	rs56675723	12412	GCST90274778	0.00160707316829977	19.9758807205193
12	41381284	A	C	0.0563	0.012	0.6601	2.71e-06	12_41381284_A_C	rs712137	14737	GCST90274778	0.00149140989279483	22.008748836074
12	79905558	A	C	0.0792	0.0158	0.1687	5.37e-07	12_79905558_A_C	rs10778675	14295	GCST90274778	0.00175464525985128	25.1232270503103
15	23001299	T	C	0.0666	0.015	0.8038	9e-06	15_23001299_T_C	rs36067349	14294	GCST90274778	0.00137725265091234	19.7108416958164
15	85657494	A	G	-0.1996	0.0432	0.0224	3.83e-06	15_85657494_A_G	rs117698194	13859	GCST90274778	0.00153798900665932	21.3447416432756
16	57167230	A	G	-0.1511	0.027	0.9463	2.19e-08	16_57167230_A_G	rs8052631	14295	GCST90274778	0.00218608375665173	31.3141504895618
16	57183274	A	G	-0.1935	0.0433	0.9764	7.87e-06	16_57183274_A_G	rs78751841	14723	GCST90274778	0.00135456906524142	19.9676587823108
16	57412802	C	G	0.2041	0.0118	0.424	4.99e-67	16_57412802_C_G	rs671623	14295	GCST90274778	0.0204994643428185	299.130866381121
16	57508595	T	C	0.1129	0.0244	0.9372	3.71e-06	16_57508595_T_C	rs55896747	14734	GCST90274778	0.00145096508471159	21.4066779702857
18	59374764	T	C	0.0813	0.0179	0.1321	5.57e-06	18_59374764_T_C	rs73007244	14295	GCST90274778	0.00144100205101925	20.6259643721828
20	52569781	C	G	0.2442	0.0529	0.9812	3.91e-06	20_52569781_C_G	rs73137770	13808	GCST90274778	0.00154091778787515	21.3067429185692
21	25498266	T	C	0.1127	0.0254	0.0652	9.12e-06	21_25498266_T_C	rs9981489	14295	GCST90274778	0.00137530347821186	19.6842844789922
1	159176831	T	C	0.0661	0.0119	0.3809	2.78e-08	1_159176831_T_C	rs863004	14722	GCST90274779	0.00209138003065867	30.8496323563588
1	191712620	T	C	-0.2241	0.0502	0.9769	8.04e-06	1_191712620_T_C	rs75883619	14736	GCST90274779	0.00135054709889474	19.9258717834451
1	211439817	T	C	-0.1886	0.042	0.9791	7.11e-06	1_211439817_T_C	rs6700633	14726	GCST90274779	0.00136743195738964	20.1616378084576
2	167396150	CT	C	-0.2254	0.0453	0.9548	6.5e-07	2_167396150_CT_C	rs11428073	10894	GCST90274779	0.00226745244932879	24.7532188247421
3	45270029	A	G	0.0577	0.0128	0.2947	6.55e-06	3_45270029_A_G	rs6807587	14733	GCST90274779	0.0013773423894195	20.3176150510002
4	13514885	T	TA	0.195	0.0437	0.9688	8.11e-06	4_13514885_T_TA	rs147772671	11328	GCST90274779	0.00175464961104976	19.9080932227797
4	59689961	A	G	-0.0538	0.0117	0.5637	4.26e-06	4_59689961_A_G	rs2122155	14717	GCST90274779	0.00143466341689625	21.1414029770614
4	74527375	G	GATCAGAAA	0.1456	0.0265	0.9231	3.92e-08	4_74527375_G_GATCAGAAA	rs74377501	10894	GCST90274779	0.00276338786281794	30.1822257982567
4	74738469	T	C	-0.3134	0.0134	0.7638	5.65e-121	4_74738469_T_C	rs1366946	14730	GCST90274779	0.0358055435453865	546.927066222222
5	122405522	A	G	0.0556	0.0124	0.3196	7.33e-06	5_122405522_A_G	rs7700661	14719	GCST90274779	0.00136406509896726	20.1023669987308
5	159394723	T	C	0.2626	0.0582	0.0157	6.42e-06	5_159394723_T_C	rs144747179	12591	GCST90274779	0.00161429018590178	20.3551582825655
5	177372616	T	G	0.3935	0.0869	0.009	5.95e-06	5_177372616_T_G	rs374636704	8911	GCST90274779	0.0022957537237637	20.499932721894
6	54641812	A	G	-0.1047	0.0206	0.8675	3.72e-07	6_54641812_A_G	rs77914035	10893	GCST90274779	0.00236582565319836	25.8273101017752
7	115483444	T	C	0.1891	0.0426	0.9761	9.04e-06	7_115483444_T_C	rs144620567	14730	GCST90274779	0.0013359202776135	19.7017538211258
9	4396102	C	G	0.0822	0.0179	0.1691	4.39e-06	9_4396102_C_G	rs67797811	14288	GCST90274779	0.00147375609880539	21.0851540018383
10	13896867	T	C	0.2706	0.0601	0.0138	6.72e-06	10_13896867_T_C	rs146204850	13801	GCST90274779	0.00146675849400913	20.2695309655453
10	18285342	T	C	0.0518	0.0116	0.4633	7.99e-06	10_18285342_T_C	rs10508556	14735	GCST90274779	0.00135146893800321	19.9381376372998
10	65297720	A	C	0.0648	0.0126	0.321	2.71e-07	10_65297720_A_C	rs12770839	14724	GCST90274779	0.00179309657817403	26.4453869567387
11	20486401	A	G	0.123	0.0267	0.067	4.09e-06	11_20486401_A_G	rs10734292	11776	GCST90274779	0.00179890382655631	21.2184636292903
12	28799395	T	G	-0.2573	0.0582	0.0166	9.83e-06	12_28799395_T_G	rs118090102	12935	GCST90274779	0.001508729709026	19.5418847489243
12	90180208	C	G	0.1982	0.0444	0.0196	8.05e-06	12_90180208_C_G	rs141276323	14728	GCST90274779	0.00135117120571131	19.9242682728899
12	125093430	T	G	0.066	0.0146	0.7719	6.17e-06	12_125093430_T_G	rs937341	14288	GCST90274779	0.00142820323953741	20.4324932330587
13	37854253	T	C	-0.365	0.0779	0.0146	2.79e-06	13_37854253_T_C	rs4474574	9555	GCST90274779	0.00229236315085177	21.9492608568636
14	35091527	A	C	-0.0719	0.0158	0.8268	5.35e-06	14_35091527_A_C	rs150441545	14288	GCST90274779	0.00144724873259809	20.7053612016533
15	81240669	A	G	-0.1443	0.0312	0.0405	3.75e-06	15_81240669_A_G	rs2280441	14735	GCST90274779	0.00144958381379254	21.3877216236851
16	4070065	CA	C	0.1132	0.0244	0.9167	3.5e-06	16_4070065_CA_C	rs34658406	11332	GCST90274779	0.0018957564279763	21.5197164697973
19	14808453	A	G	0.0583	0.0127	0.3161	4.42e-06	19_14808453_A_G	rs11880837	14288	GCST90274779	0.00147271314574122	21.0702103758631
21	39102421	C	G	-0.0564	0.012	0.3876	2.6e-06	21_39102421_C_G	rs2835916	14735	GCST90274779	0.00149690758814915	22.0870016966407
22	16564036	A	G	0.0976	0.0208	0.3429	2.7e-06	22_16564036_A_G	rs188111670	7743	GCST90274779	0.0028355056207174	22.0120643421392
22	33031339	A	G	-0.1533	0.0344	0.0337	8.33e-06	22_33031339_A_G	rs8136931	14736	GCST90274779	0.00134586938562533	19.8567641387556
1	44566391	A	G	-0.1609	0.0336	0.9671	1.68e-06	1_44566391_A_G	rs112202639	14744	GCST90274780	0.00155289921870733	22.9284458478267
1	181143447	C	G	-0.1436	0.0324	0.9616	9.33e-06	1_181143447_C_G	rs61811733	14738	GCST90274780	0.0013310729092524	19.6408337724931
2	3891773	A	G	0.0592	0.0127	0.7042	3.14e-06	2_3891773_A_G	rs1563171	14740	GCST90274780	0.00147196928863492	21.7258631792705
2	14400474	T	C	0.0536	0.0115	0.4864	3.15e-06	2_14400474_T_C	rs12476448	14737	GCST90274780	0.00147192301570475	21.7207569184362
2	57744868	C	G	-0.0539	0.0122	0.3617	9.96e-06	2_57744868_C_G	rs820963	14732	GCST90274780	0.00132318669608584	19.5163638263153
2	139887164	A	G	-0.1736	0.0393	0.9625	9.99e-06	2_139887164_A_G	rs2164693	14296	GCST90274780	0.00136303635169451	19.5098342243847
2	227559824	T	C	-0.2168	0.0482	0.9792	6.86e-06	2_227559824_T_C	rs76484468	14744	GCST90274780	0.0013702936272185	20.2285877573467
3	54104178	T	G	-0.0879	0.0182	0.1209	1.37e-06	3_54104178_T_G	rs12629593	14744	GCST90274780	0.0015795490627545	23.3225513973276
3	134227292	A	G	-0.0559	0.0124	0.3248	6.54e-06	3_134227292_A_G	rs3846056	14296	GCST90274780	0.00141954370438221	20.3198025582351
4	76808216	T	C	-0.6096	0.0619	0.9892	6.98e-23	4_76808216_T_C	rs72651343	14257	GCST90274780	0.00675672281871671	96.9722987243811
4	76910673	T	C	-0.5186	0.042	0.9732	5.02e-35	4_76910673_T_C	rs115140093	14744	GCST90274780	0.0102348919350959	152.443014688784
4	77175245	T	C	0.0977	0.0136	0.246	6.78e-13	4_77175245_T_C	rs12646113	14743	GCST90274780	0.00348825213023497	51.6003195764772
4	112904535	A	G	0.1089	0.0209	0.0979	1.88e-07	4_112904535_A_G	rs72682331	14731	GCST90274780	0.00183963337219944	27.1458984398138
5	115740808	A	G	0.1295	0.0287	0.0442	6.42e-06	5_115740808_A_G	rs59465157	14744	GCST90274780	0.00137899001039088	20.3571430300609
6	31377978	T	C	0.1095	0.0196	0.1048	2.31e-08	6_31377978_T_C	rs2523495	14743	GCST90274780	0.00211257327126576	31.2073704484043
6	32516855	T	C	-0.2991	0.0606	0.9813	7.99e-07	6_32516855_T_C	rs71534595	11719	GCST90274780	0.0020744127912811	24.3564199445234
6	55774512	T	C	0.0677	0.0149	0.352	5.53e-06	6_55774512_T_C	rs56283616	10894	GCST90274780	0.00189145147863375	20.6407304453998
6	88557407	A	G	-0.0582	0.0121	0.6254	1.51e-06	6_88557407_A_G	rs12174864	14295	GCST90274780	0.00161580432596447	23.1320681267578
6	152726625	A	G	0.1456	0.0325	0.0363	7.46e-06	6_152726625_A_G	rs117298099	14725	GCST90274780	0.00136115999825949	20.0676739694397
7	3425301	T	C	-0.1765	0.0375	0.0284	2.52e-06	7_3425301_T_C	rs12155428	14733	GCST90274780	0.00150135424179171	22.1497038877199
8	62003730	A	G	-0.0789	0.0164	0.2555	1.5e-06	8_62003730_A_G	rs2349689	14296	GCST90274780	0.00161640136555524	23.1422
9	4150061	C	G	-0.2858	0.062	0.012	4.03e-06	9_4150061_C_G	rs143796249	14296	GCST90274780	0.00148416261557218	21.2461531732532
9	84196490	T	C	-0.0548	0.0119	0.4567	4.12e-06	9_84196490_T_C	rs10481754	14296	GCST90274780	0.00148118364479371	21.203445214947
10	1845059	T	C	-0.0567	0.0119	0.5587	1.89e-06	10_1845059_T_C	rs4367871	14296	GCST90274780	0.00158550834258676	22.6992460929861
11	33788499	A	G	0.1157	0.0254	0.0613	5.24e-06	11_33788499_A_G	rs7115485	14252	GCST90274780	0.00145375644533336	20.746189252342
11	73731422	A	G	0.1175	0.025	0.929	2.6e-06	11_73731422_A_G	rs55732300	14730	GCST90274780	0.00149741494256068	22.0870006788866
11	116006514	T	C	0.1921	0.0421	0.0237	5.04e-06	11_116006514_T_C	rs11825923	14247	GCST90274780	0.00145926075226833	20.817547646301
12	68597086	A	G	-0.06	0.013	0.7036	3.92e-06	12_68597086_A_G	rs741344	14296	GCST90274780	0.00148783447345538	21.2987950450823
12	111884608	T	C	0.1138	0.0131	0.4756	3.72e-18	12_111884608_T_C	rs3184504	11793	GCST90274780	0.00635839351626544	75.4515687155992
15	80065337	A	G	-0.0546	0.0118	0.5648	3.71e-06	15_80065337_A_G	rs1077965	14731	GCST90274780	0.00145130365932833	21.4073201202739
16	5063233	C	G	-0.1096	0.0242	0.9073	5.93e-06	16_5063233_C_G	rs11645285	11345	GCST90274780	0.00180468497792361	20.5075513744871
17	33794704	A	AC	0.0645	0.0145	0.6875	8.66e-06	17_33794704_A_AC	rs144219691	10894	GCST90274780	0.00181304233428247	19.7835254742108
19	10427721	A	T	-0.1358	0.0294	0.0495	3.86e-06	19_10427721_A_T	rs74956615	13671	GCST90274780	0.00155821486771155	21.3324796136483
19	11270867	T	C	-0.0629	0.013	0.7227	1.31e-06	19_11270867_T_C	rs4804148	14744	GCST90274780	0.00158529552125376	23.4075344338245
20	51942555	T	C	-0.1371	0.0309	0.0542	9.13e-06	20_51942555_T_C	rs62208309	14296	GCST90274780	0.0013751364254129	19.6832672426084
22	50774821	T	C	-0.1841	0.0376	0.9688	9.77e-07	22_50774821_T_C	rs150519056	13661	GCST90274780	0.0017518137290594	23.9700147261053
1	26395741	A	G	-0.0777	0.0165	0.1703	2.49e-06	1_26395741_A_G	rs60141220	13221	GCST90274781	0.00167448789965883	22.1721825970579
1	51541675	T	C	0.1566	0.0349	0.9575	7.22e-06	1_51541675_T_C	rs185516256	14288	GCST90274781	0.00140718001663128	20.1313020835953
1	181142796	A	C	0.1383	0.0309	0.0402	7.62e-06	1_181142796_A_C	rs2013836	14732	GCST90274781	0.00135792427287098	20.0294229790243
1	222852472	T	C	-0.1822	0.0409	0.9741	8.4e-06	1_222852472_T_C	rs17466177	14723	GCST90274781	0.0013460736753291	19.8422597179851
2	78400313	T	C	-0.1344	0.0302	0.9568	8.57e-06	2_78400313_T_C	rs115344667	14736	GCST90274781	0.00134221389679305	19.8027590937994
2	112444622	A	G	0.3893	0.0853	0.9892	5.02e-06	2_112444622_A_G	rs114013730	11961	GCST90274781	0.00173839163626083	20.8256286767548
2	153497193	T	C	0.2339	0.0528	0.9855	9.43e-06	2_153497193_T_C	rs12998222	13801	GCST90274781	0.00141992347586828	19.6213849085671
2	240244812	T	C	-0.1509	0.034	0.0385	9.07e-06	2_240244812_T_C	rs148828177	14732	GCST90274781	0.00133529934086568	19.6952583564531
3	114380762	A	T	-0.1549	0.0341	0.0325	5.56e-06	3_114380762_A_T	rs79378014	14734	GCST90274781	0.00139851014667386	20.6317051297665
3	188015332	C	G	0.2674	0.0518	0.9763	2.44e-07	3_188015332_C_G	rs62291421	12305	GCST90274781	0.00216093731877916	26.6435869542956
4	76916146	A	G	-0.1724	0.0118	0.6041	2.42e-48	4_76916146_A_G	rs6827617	14718	GCST90274781	0.0142957952341526	213.428046313107
4	77130802	A	G	0.1821	0.0378	0.0278	1.45e-06	4_77130802_A_G	rs59148364	14721	GCST90274781	0.00157403666782731	23.2047708739744
4	77374393	T	C	-0.1975	0.0427	0.0216	3.74e-06	4_77374393_T_C	rs116470923	14736	GCST90274781	0.00144966881674088	21.3904293843152
4	119585039	A	G	0.1349	0.0297	0.9402	5.57e-06	4_119585039_A_G	rs374784992	11760	GCST90274781	0.00175122707874117	20.6270506414766
4	134362360	T	C	-0.0976	0.0209	0.0892	3.01e-06	4_134362360_T_C	rs112884138	14728	GCST90274781	0.00147849788975195	21.8045979765825
5	18009856	A	G	0.1535	0.0326	0.9608	2.49e-06	5_18009856_A_G	rs72747175	14730	GCST90274781	0.00150288457557201	22.1677996732278
6	32011678	A	G	-0.2236	0.047	0.9724	1.96e-06	6_32011678_A_G	rs2894233	11917	GCST90274781	0.00189564449483977	22.6295016462325
6	89498971	A	G	-0.0973	0.0185	0.1651	1.44e-07	6_89498971_A_G	rs72925566	11337	GCST90274781	0.00243402874766509	27.6570338702992
6	154177484	T	C	-0.0773	0.0164	0.165	2.44e-06	6_154177484_T_C	rs7750544	13644	GCST90274781	0.00162563485475785	22.2130209496919
7	101594247	T	C	0.5352	0.0705	0.0084	3.16e-14	7_101594247_T_C	rs75612655	12935	GCST90274781	0.0044356460221137	57.6217999115612
7	157911633	A	C	-0.1445	0.0314	0.951	4.19e-06	7_157911633_A_C	rs111787182	13224	GCST90274781	0.00159889009686431	21.1743803678173
8	70982905	T	C	0.1082	0.0214	0.9152	4.28e-07	8_70982905_T_C	rs78632565	14722	GCST90274781	0.0017334315165616	25.5604191599352
8	96176796	T	C	0.1175	0.025	0.9321	2.6e-06	8_96176796_T_C	rs7009937	14288	GCST90274781	0.00154366604263146	22.0869078947368
10	17590681	T	C	0.0901	0.019	0.1188	2.12e-06	10_17590681_T_C	rs4748380	14732	GCST90274781	0.00152411679713554	22.4845094403199
10	50895131	C	G	0.1915	0.0432	0.0233	9.3e-06	10_50895131_C_G	rs77516076	14730	GCST90274781	0.00133225800394668	19.6476716499413
10	64948684	T	C	-0.0815	0.0127	0.6875	1.39e-10	10_64948684_T_C	rs10733789	14287	GCST90274781	0.00287419801556429	41.1762673983807
10	104343428	A	C	-0.0646	0.0124	0.3172	1.89e-07	10_104343428_A_C	rs7475335	14735	GCST90274781	0.00183853678771502	27.137054967273
11	22351553	A	G	-0.1162	0.025	0.9044	3.35e-06	11_22351553_A_G	rs111848253	11538	GCST90274781	0.00186891386412681	21.6001591735136
11	83554112	A	G	0.0609	0.0121	0.6028	4.83e-07	11_83554112_A_G	rs10898158	14288	GCST90274781	0.00176979559445677	25.3281254672772
12	43091649	T	C	-0.1497	0.033	0.0348	5.72e-06	12_43091649_T_C	rs2678131	14720	GCST90274781	0.00139605069832502	20.5757990365613
12	53150540	C	G	0.0607	0.0133	0.3069	5.02e-06	12_53150540_C_G	rs10876335	13240	GCST90274781	0.00157073679189127	20.8261260134185
12	111884608	T	C	0.1236	0.0132	0.4764	7.7e-21	12_111884608_T_C	rs3184504	11785	GCST90274781	0.00738482828133766	87.6628064110071
13	46456497	G	GTGCT	0.1109	0.0245	0.9117	6e-06	13_46456497_G_GTGCT	rs146418170	10894	GCST90274781	0.00187727327258804	20.4857177754786
13	53082648	A	G	0.154	0.034	0.0398	5.91e-06	13_53082648_A_G	rs371789589	12189	GCST90274781	0.00168029360502189	20.5122046907686
14	50775476	A	G	0.0571	0.012	0.4282	1.95e-06	14_50775476_A_G	rs12433317	14288	GCST90274781	0.00158216078136996	22.6385667751493
16	55366068	A	C	-0.239	0.0529	0.0224	6.24e-06	16_55366068_A_C	rs147096628	12935	GCST90274781	0.00157555377590788	20.408792133324
17	3584167	T	C	-0.0654	0.0144	0.428	5.58e-06	17_3584167_T_C	rs222772	11538	GCST90274781	0.00178453172526713	20.6231606671674
17	34335694	T	C	-0.0882	0.0182	0.1205	1.26e-06	17_34335694_T_C	rs7222922	14726	GCST90274781	0.00159227300280864	23.4820174758327
17	71105507	A	G	-0.1763	0.0394	0.0292	7.65e-06	17_71105507_A_G	rs144908342	14727	GCST90274781	0.00135771259369151	20.0194986675678
20	4795382	A	G	-0.0599	0.0131	0.6525	4.82e-06	20_4795382_A_G	rs2245786	14721	GCST90274781	0.00141826491329662	20.9050902147739
20	17839484	A	G	-0.3323	0.0684	0.0117	1.18e-06	20_17839484_A_G	rs191536201	11194	GCST90274781	0.00210401316352906	23.5977653351122
20	41987913	T	C	0.1168	0.0258	0.9406	5.98e-06	20_41987913_T_C	rs17824652	14288	GCST90274781	0.00143236044682711	20.492053350065
1	112467126	T	C	0.0601	0.0135	0.2633	8.51e-06	1_112467126_T_C	rs9429422	14288	GCST90274782	0.00138518560597797	19.8162106968235
1	211477063	T	C	0.2082	0.042	0.0209	7.15e-07	1_211477063_T_C	rs4279906	14717	GCST90274782	0.00166693641607134	24.569925866657
2	167396150	CT	C	-0.1999	0.0449	0.9545	8.5e-06	2_167396150_CT_C	rs11428073	10894	GCST90274782	0.00181616819653082	19.8176962663011
3	56874033	A	G	-0.0768	0.0137	0.7593	2.07e-08	3_56874033_A_G	rs7636889	14733	GCST90274782	0.0021284563829317	31.4211695658886
3	124310529	T	TA	-0.107	0.0229	0.9061	2.98e-06	3_124310529_T_TA	rs141437550	11330	GCST90274782	0.00192322736399273	21.8283003638789
3	183850210	A	G	0.1844	0.0377	0.0265	1e-06	3_183850210_A_G	rs146553494	14733	GCST90274782	0.00162122496872111	23.9210464119517
4	6891435	A	G	0.0769	0.0153	0.1845	5e-07	4_6891435_A_G	rs11734099	14731	GCST90274782	0.00171195938364703	25.2586916158675
4	23807061	T	G	-0.118	0.0266	0.945	9.16e-06	4_23807061_T_G	rs28750249	14735	GCST90274782	0.00133373939395089	19.6762254480828
4	74863997	T	C	0.5063	0.0181	0.1127	3.52e-172	4_74863997_T_C	rs425535	14731	GCST90274782	0.0504371116692854	782.347569504182
4	74880852	T	G	-0.1721	0.0276	0.0605	4.5e-10	4_74880852_T_G	rs79649467	14288	GCST90274782	0.00271388790939897	38.8761080733384
6	54641812	A	G	-0.1174	0.0206	0.8675	1.2e-08	6_54641812_A_G	rs77914035	10893	GCST90274782	0.00297276972301733	32.4729697145656
6	76351999	C	G	0.0631	0.013	0.2784	1.21e-06	6_76351999_C_G	rs2647400	14734	GCST90274782	0.00159645786760155	23.5566244639657
7	111992684	A	G	-0.0675	0.0151	0.8155	7.81e-06	7_111992684_A_G	rs7781261	14728	GCST90274782	0.00135494302082834	19.9799626356478
8	81858024	A	G	0.1153	0.0253	0.0709	5.18e-06	8_81858024_A_G	rs11779495	14288	GCST90274782	0.0014514941734799	20.7661877628771
8	106581528	A	T	-0.1058	0.0135	0.7312	4.61e-15	8_106581528_A_T	rs6993770	14288	GCST90274782	0.00428025335938042	61.4105522145264
8	144554731	T	C	0.0675	0.0147	0.2492	4.39e-06	8_144554731_T_C	rs2004100	13224	GCST90274782	0.00159190859510835	21.0817757044668
9	100684757	A	G	-0.0619	0.0121	0.6436	3.13e-07	9_100684757_A_G	rs3183927	14725	GCST90274782	0.00177412443395526	26.1668573020226
9	136939992	A	C	-0.1132	0.0156	0.3353	3.97e-13	9_136939992_A_C	rs10821552	9841	GCST90274782	0.00532214709351586	52.644788561534
10	65077994	C	G	-0.1734	0.0117	0.5834	1.08e-49	10_65077994_C_G	rs7090111	14735	GCST90274782	0.014687581154311	219.617787219176
11	22351553	A	G	-0.1111	0.0249	0.9045	8.13e-06	11_22351553_A_G	rs111848253	11538	GCST90274782	0.00172246413332288	19.9046312554373
13	53109423	A	G	-0.1474	0.0322	0.9544	4.7e-06	13_53109423_A_G	rs140828666	12401	GCST90274782	0.00168691530894378	20.9514061633949
16	4070065	CA	C	0.1141	0.0246	0.9167	3.51e-06	16_4070065_CA_C	rs34658406	11332	GCST90274782	0.00189483244666451	21.5092079658647
16	26812516	T	G	0.0546	0.0122	0.3883	7.63e-06	16_26812516_T_G	rs916776	14287	GCST90274782	0.00139996171044895	20.0264893520508
16	64226202	A	C	0.0552	0.0123	0.6522	7.2e-06	16_64226202_A_C	rs7197943	14719	GCST90274782	0.00136645639344871	20.1376559711355
16	88582345	A	G	-0.19	0.0385	0.0309	8.01e-07	16_88582345_A_G	rs59312158	13672	GCST90274782	0.00177820056151732	24.3513031769246
19	14764810	A	G	-0.0601	0.0127	0.2925	2.22e-06	19_14764810_A_G	rs10403201	14730	GCST90274782	0.00151802521134503	22.3914661227829
22	16564036	A	G	0.0949	0.0209	0.3428	5.61e-06	22_16564036_A_G	rs188111670	7743	GCST90274782	0.00265567981164003	20.6123572429058
1	97287518	A	C	0.2417	0.0532	0.9838	5.54e-06	1_97287518_A_C	rs77336315	13809	GCST90274783	0.00149251646469257	20.6379773490016
1	159175354	A	G	0.0816	0.0115	0.5554	1.29e-12	1_159175354_A_G	rs12075	14741	GCST90274783	0.00340390063304824	50.3414487196635
1	211474259	T	C	-0.185	0.0416	0.9711	8.7e-06	1_211474259_T_C	rs6540677	12840	GCST90274783	0.00153788323836861	19.7737547401507
1	222149663	T	C	-0.1603	0.0351	0.039	4.95e-06	1_222149663_T_C	rs184103539	12841	GCST90274783	0.00162162015479489	20.8537981067255
2	167396150	CT	C	-0.2774	0.0457	0.955	1.28e-09	2_167396150_CT_C	rs11428073	10894	GCST90274783	0.00337075176600176	36.8384013416703
3	15082196	A	G	-0.0558	0.0125	0.6634	8.04e-06	3_15082196_A_G	rs545114	14743	GCST90274783	0.00134982010006913	19.9245927108458
4	13514885	T	TA	0.1961	0.0439	0.9688	7.93e-06	4_13514885_T_TA	rs147772671	11328	GCST90274783	0.0017583632035528	19.9503015195307
4	74703999	T	C	0.4978	0.0118	0.3722	0	4_74703999_T_C	rs16850073	14296	GCST90274783	0.110707231696525	1779.44679893103
4	74825095	T	C	-0.264	0.0531	0.9852	6.64e-07	4_74825095_T_C	rs116381873	13379	GCST90274783	0.00184413843468096	24.7146170158646
4	74826316	T	C	-0.406	0.0648	0.0112	3.72e-10	4_74826316_T_C	rs191180456	13809	GCST90274783	0.00283469921457817	39.2499538690857
4	75172482	T	C	0.2109	0.0427	0.0308	7.85e-07	4_75172482_T_C	rs35096759	14296	GCST90274783	0.0017035010984477	24.3913954701876
4	119585039	A	G	0.1333	0.0298	0.9401	7.71e-06	4_119585039_A_G	rs374784992	11768	GCST90274783	0.00169741215529881	20.0057093534778
6	54641812	A	G	-0.0916	0.0207	0.8674	9.64e-06	6_54641812_A_G	rs77914035	10893	GCST90274783	0.00179441441122885	19.5780985749207
6	154116420	T	TA	0.0884	0.018	0.839	9.06e-07	6_154116420_T_TA	rs140636555	11334	GCST90274783	0.00212350410481374	24.1147562997384
7	88295512	A	G	-0.0538	0.0119	0.5826	6.15e-06	7_88295512_A_G	rs17147002	14734	GCST90274783	0.00138531300763657	20.4367425137399
7	115483444	T	C	0.1887	0.0426	0.9761	9.44e-06	7_115483444_T_C	rs144620567	14738	GCST90274783	0.00132956093048235	19.6184938545318
8	93838957	A	G	-0.3831	0.0799	0.0074	1.63e-06	8_93838957_A_G	rs182381042	12935	GCST90274783	0.00177416137265432	22.9860099234559
9	86683575	T	G	0.0625	0.0134	0.5188	3.1e-06	9_86683575_T_G	rs4877818	11538	GCST90274783	0.00188192288971935	21.7507957762433
9	123330336	A	C	-0.1024	0.0228	0.0754	7.08e-06	9_123330336_A_C	rs10984957	14740	GCST90274783	0.00136659185054503	20.1683926543727
10	24373882	T	G	-0.2018	0.0443	0.0323	5.23e-06	10_24373882_T_G	rs111836168	12412	GCST90274783	0.00166904344900368	20.7474576103437
10	121351367	A	G	0.0791	0.0179	0.1233	9.92e-06	10_121351367_A_G	rs11598331	14737	GCST90274783	0.00132331346994373	19.5248614918318
11	86628253	T	C	-0.1882	0.0419	0.0296	7.07e-06	11_86628253_T_C	rs142702207	14249	GCST90274783	0.00141387928406018	20.1720590163655
11	106531034	A	G	0.2275	0.051	0.0188	8.17e-06	11_106531034_A_G	rs118177380	14296	GCST90274783	0.00138996490923561	19.8958128943777
12	111884608	T	C	0.0679	0.0131	0.4766	2.18e-07	12_111884608_T_C	rs3184504	11793	GCST90274783	0.00227292140176553	26.8610693476118
13	77616524	CTCCA	C	0.0758	0.0162	0.2555	2.88e-06	13_77616524_CTCCA_C	rs71203034	10893	GCST90274783	0.00200580584867353	21.8891368566329
14	89402542	T	G	0.0605	0.0131	0.715	3.87e-06	14_89402542_T_G	rs34080302	14296	GCST90274783	0.00148972517388006	21.3259013675645
16	2222286	T	C	0.1285	0.0272	0.0649	2.31e-06	16_2222286_T_C	rs11547311	13232	GCST90274783	0.00168387961351465	22.3153035715523
16	86395119	T	C	-0.0538	0.0119	0.4107	6.15e-06	16_86395119_T_C	rs8049795	14744	GCST90274783	0.00138437473090345	20.4367443955017
20	45697196	T	C	-0.1011	0.0225	0.0744	7.01e-06	20_45697196_T_C	rs12480971	14729	GCST90274783	0.00136889174141799	20.1873029080951
21	39099887	C	G	0.1897	0.0415	0.0242	4.85e-06	21_39099887_C_G	rs117109857	14743	GCST90274783	0.00141526421619793	20.8919774791055
22	35739167	A	C	-0.3485	0.0719	0.9837	1.25e-06	22_35739167_A_C	rs377588320	10271	GCST90274783	0.00228214271743316	23.4889286527864
1	3823464	T	G	0.6177	0.1287	0.0057	1.59e-06	1_3823464_T_G	rs192119373	8829	GCST90274784	0.00260228561313491	23.0303065425235
1	161608256	T	C	-0.0645	0.0137	0.4962	2.5e-06	1_161608256_T_C	rs4047522	11760	GCST90274784	0.00188127885721348	22.1617692710842
1	192799276	A	G	0.0626	0.0138	0.6904	5.73e-06	1_192799276_A_G	rs10921271	12404	GCST90274784	0.00165618507929542	20.5740818407868
2	86977227	T	G	-0.2245	0.0488	0.981	4.22e-06	2_86977227_T_G	rs114033894	14287	GCST90274784	0.00147913953173832	21.160807998516
2	204754353	T	C	0.057	0.0118	0.5214	1.36e-06	2_204754353_T_C	rs7600322	13849	GCST90274784	0.00168203940583969	23.3304423760945
2	231423737	T	C	0.0533	0.0119	0.3563	7.5e-06	2_231423737_T_C	rs79551873	14287	GCST90274784	0.00140220029885545	20.058557384309
2	236906094	C	G	-0.0583	0.0131	0.264	8.57e-06	2_236906094_C_G	rs72991127	14287	GCST90274784	0.00138436889650327	19.803124516183
2	242665455	A	G	0.0915	0.02	0.1125	4.76e-06	2_242665455_A_G	rs35435997	12791	GCST90274784	0.0016336823553476	20.9273522887186
3	46835250	T	C	0.0592	0.0134	0.706	9.97e-06	3_46835250_T_C	rs7429588	14285	GCST90274784	0.00136445931391972	19.5152000772237
3	57075894	A	G	-0.051	0.0114	0.4547	7.69e-06	3_57075894_A_G	rs11130569	14727	GCST90274784	0.00135714596992452	20.0111324348761
3	76525063	A	G	-0.0514	0.0114	0.4276	6.52e-06	3_76525063_A_G	rs6548432	14724	GCST90274784	0.00137876903598997	20.3262629698445
3	151541803	A	G	-0.0834	0.0176	0.1182	2.15e-06	3_151541803_A_G	rs62272916	14710	GCST90274784	0.00152416383303122	22.4516216058677
4	7148069	A	G	0.0586	0.0131	0.5255	7.7e-06	4_7148069_A_G	rs10008912	14287	GCST90274784	0.0013986329397135	20.0074546288911
4	76930776	A	C	-0.1419	0.0128	0.2629	1.47e-28	4_76930776_A_C	rs4241577	14724	GCST90274784	0.00827768939808353	122.881316690981
4	160574480	T	C	0.1546	0.0332	0.0336	3.21e-06	4_160574480_T_C	rs80348644	14734	GCST90274784	0.00146954693297654	21.6812269972473
5	19287867	T	C	0.0728	0.0154	0.1625	2.28e-06	5_19287867_T_C	rs145607633	14287	GCST90274784	0.00156171398109425	22.3439791245234
6	3254080	A	AG	-0.0784	0.0175	0.1671	7.46e-06	6_3254080_A_AG	rs34965575	11334	GCST90274784	0.00176768324423988	20.0668583730369
6	29628883	C	G	0.0642	0.0144	0.8128	8.26e-06	6_29628883_C_G	rs2535260	14735	GCST90274784	0.0013471299331471	19.8740382168307
6	31269173	A	G	-0.0605	0.0115	0.4075	1.43e-07	6_31269173_A_G	rs9366778	14735	GCST90274784	0.00187477847368626	27.6729919824909
6	31423412	A	G	-0.1603	0.0342	0.0378	2.77e-06	6_31423412_A_G	rs181816009	11985	GCST90274784	0.00182970651693571	21.9655637275411
6	161088918	A	C	-0.0805	0.0144	0.1958	2.27e-08	6_161088918_A_C	rs783149	14287	GCST90274784	0.00218261330828041	31.2468308576572
6	161256529	A	G	-0.1452	0.0197	0.098	1.7e-13	6_161256529_A_G	rs12191307	14287	GCST90274784	0.00378801333023851	54.3175259347636
7	29049949	A	G	0.0562	0.0119	0.6566	2.33e-06	7_29049949_A_G	rs656739	14735	GCST90274784	0.00151137310848134	22.3007647834479
7	48859798	T	C	0.2705	0.0551	0.9851	9.14e-07	7_48859798_T_C	rs142119726	13800	GCST90274784	0.00174338959442641	24.0973006070277
9	94165889	T	G	0.0511	0.0115	0.5681	8.85e-06	9_94165889_T_G	rs1758695	14732	GCST90274784	0.00133845180521433	19.7418185635015
10	13400390	T	G	-0.1494	0.0338	0.0325	9.86e-06	10_13400390_T_G	rs113504136	14723	GCST90274784	0.00132524310955234	19.5347921644324
10	90756146	T	G	-0.052	0.0114	0.5056	5.08e-06	10_90756146_T_G	rs6586167	14735	GCST90274784	0.00141004845164269	20.8035778908454
10	107966626	A	G	-0.0758	0.0158	0.1611	1.61e-06	10_107966626_A_G	rs61875680	14287	GCST90274784	0.00160836319750231	23.012480703367
11	7767109	T	C	0.2369	0.0532	0.0168	8.47e-06	11_7767109_T_C	rs192488790	13421	GCST90274784	0.00147530152755717	19.8263209999467
11	102612924	A	G	0.1686	0.0371	0.9563	5.51e-06	11_102612924_A_G	rs368022534	9256	GCST90274784	0.00222626082798292	20.6477850572114
12	11768143	T	G	0.223	0.0491	0.0204	5.58e-06	12_11768143_T_G	rs58524610	14287	GCST90274784	0.0014417140037718	20.6246193464143
12	111884608	T	C	0.1008	0.013	0.4744	8.92e-15	12_111884608_T_C	rs3184504	11784	GCST90274784	0.00507611535213152	60.1119261499898
12	128159229	T	C	-0.0559	0.0124	0.6535	6.54e-06	12_128159229_T_C	rs11059314	14287	GCST90274784	0.00142043666623509	20.3198007672285
14	54798313	A	G	0.259	0.0573	0.0138	6.18e-06	14_54798313_A_G	rs118106660	13800	GCST90274784	0.00147832082975668	20.4281
14	74739091	A	T	-0.0574	0.0115	0.5236	6e-07	14_74739091_A_T	rs7149776	14286	GCST90274784	0.00174084762343992	24.9096
16	1803589	T	C	0.1861	0.0385	0.028	1.34e-06	16_1803589_T_C	rs182152471	13667	GCST90274784	0.00170669631507355	23.3618767744843
16	79431853	C	G	-0.157	0.0343	0.9683	4.71e-06	16_79431853_C_G	rs4888966	14287	GCST90274784	0.00146431196597499	20.9483713848392
18	28624793	C	G	-0.2062	0.0465	0.9819	9.23e-06	18_28624793_C_G	rs75525140	14725	GCST90274784	0.00133363362352408	19.6613088216721
19	10427721	A	T	-0.1309	0.0286	0.049	4.72e-06	19_10427721_A_T	rs74956615	13662	GCST90274784	0.0015309730408848	20.9451582110445
20	2538467	A	C	0.2792	0.059	0.0133	2.22e-06	20_2538467_A_C	rs73606147	13379	GCST90274784	0.00167100149001469	22.3904013259041
20	20119931	A	C	-0.115	0.0244	0.9336	2.44e-06	20_20119931_A_C	rs62200304	14287	GCST90274784	0.00155238796051615	22.210341082068
21	18734554	A	G	0.1821	0.0391	0.9758	3.2e-06	21_18734554_A_G	rs73194812	14730	GCST90274784	0.00147036308058028	21.6874
21	45024252	T	C	-0.0588	0.0126	0.5804	3.06e-06	21_45024252_T_C	rs73367822	11760	GCST90274784	0.00184842883548983	21.7740740740741
2	41864408	T	C	-0.0591	0.0125	0.4361	2.27e-06	2_41864408_T_C	rs10191831	12403	GCST90274785	0.00179906214573726	22.3503793907925
2	52227365	A	AT	-0.0733	0.0165	0.8131	8.9e-06	2_52227365_A_AT	rs34051945	11326	GCST90274785	0.00173943185858596	19.731648224171
2	113834459	T	G	0.0586	0.013	0.4047	6.55e-06	2_113834459_T_G	rs35107184	11759	GCST90274785	0.0017249969578616	20.3158339854001
2	168312525	A	G	-0.1726	0.0381	0.0313	5.89e-06	2_168312525_A_G	rs116540722	14735	GCST90274785	0.00139083956605641	20.5197790472948
2	230256586	A	G	0.1016	0.0117	0.5359	3.83e-18	2_230256586_A_G	rs207671	14287	GCST90274785	0.00525035225221051	75.3971434849335
2	230309360	T	G	0.132	0.0132	0.7027	1.52e-23	2_230309360_T_G	rs35032874	14287	GCST90274785	0.00695071939945784	99.9860012598866
2	230596917	A	T	0.213	0.0123	0.6507	3.5e-67	2_230596917_A_T	rs62193248	14287	GCST90274785	0.0205582689488942	299.839043635389
3	69959680	A	G	-0.108	0.0244	0.9404	9.59e-06	3_69959680_A_G	rs62253189	14718	GCST90274785	0.00132935613319514	19.5888454078848
3	99306038	A	G	0.2476	0.0554	0.9884	7.85e-06	3_99306038_A_G	rs116794986	14735	GCST90274785	0.00135376499479909	19.9720571402055
3	139639117	T	C	-0.0652	0.0142	0.7033	4.4e-06	3_139639117_T_C	rs9289590	12404	GCST90274785	0.00169675535213309	21.0789256570805
4	103188709	T	C	0.1066	0.0233	0.0697	4.76e-06	4_103188709_T_C	rs13107325	14732	GCST90274785	0.00141880999174172	20.9287651194217
4	160466825	C	G	-0.0584	0.0128	0.697	5.05e-06	4_160466825_C_G	rs11725578	14287	GCST90274785	0.00145489749511371	20.8134922153881
6	32953148	A	G	0.2266	0.0502	0.0157	6.36e-06	6_32953148_A_G	rs74890918	14287	GCST90274785	0.00142413905158578	20.3728401090939
7	25386238	A	C	-0.0734	0.0164	0.1553	7.62e-06	7_25386238_A_C	rs7809355	14287	GCST90274785	0.00140008661287615	20.0282785896682
7	152385669	C	G	-0.1281	0.0274	0.942	2.94e-06	7_152385669_C_G	rs117343254	14287	GCST90274785	0.0015275385540369	21.8542714866835
9	113330834	A	C	0.1346	0.0298	0.9589	6.28e-06	9_113330834_A_C	rs77209370	14231	GCST90274785	0.00143152857867448	20.3984210686788
11	1681922	A	C	-0.0552	0.0124	0.6266	8.52e-06	11_1681922_A_C	rs7123587	13222	GCST90274785	0.00149653613650698	19.8138598819393
11	119661317	C	G	0.0808	0.0175	0.1236	3.89e-06	11_119661317_C_G	rs10892466	14732	GCST90274785	0.00144496364488786	21.315114054093
12	31458615	T	C	-0.2481	0.0537	0.0138	3.84e-06	12_31458615_T_C	rs116179073	13800	GCST90274785	0.00154438166089518	21.342338873789
12	56375881	T	C	0.0566	0.0125	0.3128	5.95e-06	12_56375881_T_C	rs773112	14287	GCST90274785	0.0014330092616112	20.4999138685518
13	58788135	A	G	-0.0531	0.0118	0.646	6.8e-06	13_58788135_A_G	rs9597690	14720	GCST90274785	0.00137378945404589	20.2472486413043
14	69282887	T	C	0.0528	0.0112	0.4849	2.43e-06	14_69282887_T_C	rs194746	14723	GCST90274785	0.00150723305781464	22.2214707794413
14	95752666	T	C	0.0879	0.0186	0.1139	2.29e-06	14_95752666_T_C	rs75685422	14287	GCST90274785	0.00156074683796916	22.3301202449532
17	47247257	T	C	0.0918	0.0184	0.1074	6.07e-07	17_47247257_T_C	rs28689968	14733	GCST90274785	0.00168665168909783	24.8880434926955
18	3722038	A	G	-0.0664	0.0142	0.2533	2.92e-06	18_3722038_A_G	rs1133851	14286	GCST90274785	0.00152821557289713	21.8624417672329
20	4054373	A	G	-0.1742	0.0389	0.0257	7.53e-06	20_4054373_A_G	rs116927267	14734	GCST90274785	0.00135920741578246	20.0510972493831
21	28101979	T	G	0.0718	0.0152	0.1718	2.32e-06	21_28101979_T_G	rs9967959	14731	GCST90274785	0.00151241909051909	22.310163100842
21	42536246	C	G	0.0757	0.0129	0.289	4.41e-09	21_42536246_C_G	rs6517655	14287	GCST90274785	0.00240450548846696	34.4311507938085
21	42619544	A	C	0.0576	0.0118	0.3578	1.05e-06	21_42619544_A_C	rs2837988	14733	GCST90274785	0.00161468550863557	23.8244011429881
1	3058233	T	C	0.0629	0.0138	0.4364	5.17e-06	1_3058233_T_C	rs2742666	11348	GCST90274786	0.00182738242129342	20.7714383132337
1	153337943	A	G	-0.1726	0.0137	0.2623	2.15e-36	1_153337943_A_G	rs3014874	14294	GCST90274786	0.0109822357670519	158.701005440927
1	153390202	T	G	0.1501	0.0194	0.1069	1.02e-14	1_153390202_T_G	rs61803119	14295	GCST90274786	0.00417021911767121	59.8545484310212
1	245480237	C	G	-0.1188	0.0258	0.0622	4.13e-06	1_245480237_C_G	rs59538998	14295	GCST90274786	0.00148103604069698	21.199845865466
2	125135589	T	C	-0.0622	0.0133	0.7266	2.92e-06	2_125135589_T_C	rs13384799	14295	GCST90274786	0.00152766933853751	21.8683855177554
2	142499805	G	GT	0.0667	0.0138	0.5473	1.34e-06	2_142499805_G_GT	rs71301751	10894	GCST90274786	0.00213981298899561	23.3568223078963
2	227300526	A	G	-0.411	0.0911	0.0085	6.44e-06	2_227300526_A_G	rs150886675	9876	GCST90274786	0.00205670343684857	20.3497431220609
3	60071129	T	C	-0.0784	0.0174	0.8611	6.61e-06	3_60071129_T_C	rs17325940	14735	GCST90274786	0.00137589576285905	20.2990015844727
3	152573197	T	C	-0.0936	0.0203	0.0955	4.01e-06	3_152573197_T_C	rs56268787	14737	GCST90274786	0.00144053717309171	21.256936652941
3	174824333	A	C	0.194	0.0423	0.0217	4.51e-06	3_174824333_A_C	rs150015576	14740	GCST90274786	0.00142497072877045	21.0311874270938
4	12920594	T	C	-0.0604	0.0119	0.613	3.86e-07	4_12920594_T_C	rs2056031	14739	GCST90274786	0.00174483153990963	25.7585266934446
4	16409999	A	G	-0.0737	0.0165	0.1925	7.94e-06	4_16409999_A_G	rs1846881	12212	GCST90274786	0.00163106530837817	19.9478436510536
5	39597187	A	C	-0.2114	0.0467	0.0217	5.99e-06	5_39597187_A_C	rs140298956	14295	GCST90274786	0.0014314294163392	20.4887488455377
6	162936116	CT	C	0.0644	0.0145	0.3857	8.94e-06	6_162936116_CT_C	rs11394289	10894	GCST90274786	0.0018074350088276	19.7222287628683
7	75133433	A	C	0.3059	0.0665	0.983	4.22e-06	7_75133433_A_C	rs191808657	12412	GCST90274786	0.00170190040182866	21.1565903963906
7	81211709	T	C	0.1795	0.0395	0.9721	5.51e-06	7_81211709_T_C	rs117923478	14295	GCST90274786	0.00144252590683898	20.6478077840975
8	12823671	T	C	0.0664	0.0148	0.7902	7.24e-06	8_12823671_T_C	rs2946493	14295	GCST90274786	0.00140610410222044	20.125744825396
8	123985708	A	G	0.0555	0.0118	0.5633	2.56e-06	8_123985708_A_G	rs3802266	14740	GCST90274786	0.0014985566494915	22.1188742863469
9	27275548	A	C	0.1301	0.0294	0.0558	9.64e-06	9_27275548_A_C	rs369132765	12194	GCST90274786	0.0016033076883034	19.5789183661401
11	31879143	A	G	-0.2529	0.0534	0.0156	2.18e-06	11_31879143_A_G	rs78800546	14295	GCST90274786	0.00156657105620847	22.4261322360514
12	96571503	T	C	0.1884	0.0407	0.0246	3.67e-06	12_96571503_T_C	rs112956934	14737	GCST90274786	0.00145188724568589	21.4246647626936
13	28488960	CA	C	0.0731	0.0161	0.2372	5.62e-06	13_28488960_CA_C	rs138697194	10893	GCST90274786	0.00188892351618206	20.6111989932138
14	59990514	T	C	-0.1396	0.0293	0.9492	1.89e-06	14_59990514_T_C	rs112988802	12851	GCST90274786	0.00176332430736399	22.6969761550779
16	4602209	A	G	0.1806	0.0345	0.0379	1.65e-07	16_4602209_A_G	rs147302029	13649	GCST90274786	0.00200366639258649	27.3989335820388
16	79653201	T	C	0.1621	0.0366	0.0315	9.47e-06	16_79653201_T_C	rs113955692	14295	GCST90274786	0.00137032684488255	19.6129577564275
18	3896518	A	C	0.0805	0.018	0.129	7.74e-06	18_3896518_A_C	rs61742155	14729	GCST90274786	0.00135607638203153	19.9980557692936
19	4247567	C	G	0.0865	0.0183	0.191	2.28e-06	19_4247567_C_G	rs138439507	11537	GCST90274786	0.00193284446005846	22.3385377657407
20	43028037	A	G	-0.0583	0.0123	0.3511	2.14e-06	20_43028037_A_G	rs2425640	14741	GCST90274786	0.0015217333432344	22.463010457935
22	17406250	T	C	0.2064	0.0425	0.0239	1.19e-06	22_17406250_T_C	rs55783131	14728	GCST90274786	0.0015988319956285	23.5821037896885
22	18032226	A	G	0.0617	0.0125	0.6296	7.97e-07	22_18032226_A_G	rs174344	14295	GCST90274786	0.00170147890902543	24.3606872422525
1	85295202	A	G	-0.1614	0.0352	0.9664	4.53e-06	1_85295202_A_G	rs12407505	14735	GCST90274787	0.0014247949652357	21.0214554867571
1	100098055	A	G	-0.0614	0.0128	0.3002	1.61e-06	1_100098055_A_G	rs834971	14728	GCST90274787	0.00155989384797323	23.0068851037883
1	193891487	T	C	-0.3528	0.079	0.984	7.98e-06	1_193891487_T_C	rs79439490	8334	GCST90274787	0.00238732437808655	19.9387870706604
2	32584586	A	G	0.2133	0.0482	0.0218	9.63e-06	2_32584586_A_G	rs142585344	13809	GCST90274787	0.00141615223404703	19.5805429250945
3	7913293	A	G	0.0838	0.0187	0.1237	7.42e-06	3_7913293_A_G	rs75715636	14296	GCST90274787	0.00140275120323623	20.0790916690573
3	77503817	A	AT	-0.2986	0.0668	0.9886	7.82e-06	3_77503817_A_AT	rs147710009	11337	GCST90274787	0.00175939667126357	19.9779103377196
3	132162249	A	G	-0.0927	0.0199	0.1012	3.19e-06	3_132162249_A_G	rs112126444	14735	GCST90274787	0.00147049677587906	21.6967339763856
4	27730465	T	G	0.1372	0.0305	0.0459	6.85e-06	4_27730465_T_G	rs3846346	14729	GCST90274787	0.001371952392652	20.2325009146251
4	39457617	A	G	0.0837	0.0124	0.3415	1.48e-11	4_39457617_A_G	rs13103023	14296	GCST90274787	0.00317695509119038	45.5561258393956
4	61879934	A	G	0.0586	0.0129	0.3096	5.56e-06	4_61879934_A_G	rs140276495	14296	GCST90274787	0.00144136788799435	20.6326518327872
5	54847098	T	C	-0.1014	0.0221	0.9175	4.47e-06	5_54847098_T_C	rs12520287	14296	GCST90274787	0.00147040768285597	21.0489579682559
5	161543116	A	G	-0.0802	0.0178	0.8026	6.62e-06	5_161543116_A_G	rs12520033	11341	GCST90274787	0.00178681949241708	20.2970133235616
6	8777463	A	C	-0.0675	0.0148	0.2516	5.1e-06	6_8777463_A_C	rs4483036	12412	GCST90274787	0.00167307393241093	20.797643496409
6	139955012	A	AT	-0.1207	0.0268	0.93	6.68e-06	6_139955012_A_AT	rs141949743	11338	GCST90274787	0.00178579763755818	20.280018027643
6	168606201	T	C	-0.136	0.0297	0.0418	4.67e-06	6_168606201_T_C	rs12110436	14743	GCST90274787	0.00142024023411168	20.9655373907724
7	17445553	T	C	0.1992	0.0421	0.9777	2.23e-06	7_17445553_T_C	rs145274424	14735	GCST90274787	0.00151706776997811	22.3849188940752
7	101569302	T	C	-0.0623	0.0135	0.2503	3.93e-06	7_101569302_T_C	rs2906655	14743	GCST90274787	0.00144243349165196	21.2936267408113
8	59382715	A	G	-0.1055	0.0123	0.3458	9.72e-18	8_59382715_A_G	rs7005978	14744	GCST90274787	0.00496498269224944	73.5589939811167
9	18148302	A	G	0.073	0.0156	0.1762	2.88e-06	9_18148302_A_G	rs79110990	14295	GCST90274787	0.00152949339126255	21.8945365903353
9	82082569	A	T	-0.1352	0.0299	0.0429	6.13e-06	9_82082569_A_T	rs12342925	14744	GCST90274787	0.00138482165811908	20.443351279608
9	84435749	A	G	0.2151	0.0456	0.0203	2.39e-06	9_84435749_A_G	rs35836706	14734	GCST90274787	0.00150790888146097	22.2480616915029
9	136095770	C	G	0.1199	0.0247	0.0898	1.21e-06	9_136095770_C_G	rs11244038	11786	GCST90274787	0.00199531103620604	23.5597542883939
10	61186227	T	C	-0.1293	0.0286	0.0497	6.16e-06	10_61186227_T_C	rs141140791	14733	GCST90274787	0.00138538892254022	20.4364766863571
11	5610048	T	C	0.2325	0.0488	0.9812	1.89e-06	11_5610048_T_C	rs191522330	14738	GCST90274787	0.00153779819547755	22.6958959163421
11	114495920	T	C	0.0621	0.0132	0.6316	2.54e-06	11_114495920_T_C	rs1671812	12412	GCST90274787	0.00177999932786321	22.1291815871338
12	20656675	A	G	-0.2706	0.0607	0.0119	8.27e-06	12_20656675_A_G	rs80023023	12935	GCST90274787	0.00153406944487013	19.8706030154426
12	76644195	A	G	-0.2295	0.0492	0.0198	3.09e-06	12_76644195_A_G	rs142067135	13809	GCST90274787	0.00157321894014795	21.755660323499
12	91080475	A	G	-0.0767	0.0166	0.1923	3.83e-06	12_91080475_A_G	rs10777251	12411	GCST90274787	0.00171720191383878	21.3454129327653
12	108147245	T	C	0.1024	0.0222	0.9158	3.98e-06	12_108147245_T_C	rs76708593	14296	GCST90274787	0.00148605047664679	21.2732185898144
13	85357827	T	C	0.2161	0.0471	0.0209	4.47e-06	13_85357827_T_C	rs17326790	14741	GCST90274787	0.00142600492439527	21.0479009911233
14	38084604	T	C	-0.2079	0.0466	0.0225	8.14e-06	14_38084604_T_C	rs117438391	13868	GCST90274787	0.00143317902696688	19.9009820580243
14	64892172	A	G	-0.1442	0.0323	0.0425	8.03e-06	14_64892172_A_G	rs145434248	14296	GCST90274787	0.0013922136407927	19.9280458787977
15	59188192	T	C	0.2583	0.0564	0.0178	4.65e-06	15_59188192_T_C	rs117398067	14744	GCST90274787	0.00142055451423579	20.971605958379
19	5851801	A	G	0.0674	0.0141	0.2338	1.75e-06	19_5851801_A_G	rs2306969	14739	GCST90274787	0.00154789246782071	22.8466554641818
19	49206172	T	C	-0.1661	0.0118	0.445	5.31e-45	19_49206172_T_C	rs516246	14744	GCST90274787	0.0132605765847454	198.114532949039
22	46332463	T	C	-0.1634	0.0362	0.0368	6.37e-06	22_46332463_T_C	rs111914842	13667	GCST90274787	0.00148856160599921	20.3715186064326
1	188302601	G	GT	-0.0756	0.0162	0.769	3.06e-06	1_188302601_G_GT	rs145319387	10893	GCST90274788	0.00199525617664125	21.7737792874119
1	203746507	A	G	-0.1747	0.036	0.037	1.22e-06	1_203746507_A_G	rs145127946	14295	GCST90274788	0.00164468141407582	23.5461573787995
1	216837226	T	G	-0.1557	0.0318	0.0383	9.77e-07	1_216837226_T_G	rs10495032	14720	GCST90274788	0.00162595475819412	23.9697759022823
2	27730940	T	C	0.1323	0.0119	0.3977	1.03e-28	2_27730940_T_C	rs1260326	14730	GCST90274788	0.00832135366836327	123.585293765284
2	40402664	A	G	0.1419	0.0313	0.8998	5.8e-06	2_40402664_A_G	rs183222959	11538	GCST90274788	0.00177816740674119	20.5494796190504
3	11689679	T	C	-0.0568	0.012	0.4644	2.21e-06	3_11689679_T_C	rs7610704	14295	GCST90274788	0.00156483980957442	22.4013098597023
3	71944243	A	G	0.0571	0.0126	0.3387	5.85e-06	3_71944243_A_G	rs13062487	14295	GCST90274788	0.00143457576861559	20.5338488227802
3	100519020	T	C	-0.2149	0.0479	0.9794	7.24e-06	3_100519020_T_C	rs17284047	14743	GCST90274788	0.00136340040080172	20.125324183276
4	45023201	A	G	0.0619	0.0138	0.7357	7.27e-06	4_45023201_A_G	rs7442192	14295	GCST90274788	0.00140549122698048	20.1169603184731
5	55882435	T	C	-0.063	0.0136	0.2698	3.62e-06	5_55882435_T_C	rs4700382	14295	GCST90274788	0.00149888280549169	21.455691505971
5	84356011	T	C	-0.0881	0.019	0.8922	3.54e-06	5_84356011_T_C	rs60277384	14742	GCST90274788	0.00145631484847013	21.4973878315522
5	107955452	C	G	-0.0608	0.0135	0.2555	6.68e-06	5_107955452_C_G	rs35852631	14730	GCST90274788	0.0013751157570007	20.2805930321461
7	1194526	T	C	0.0659	0.0149	0.203	9.74e-06	7_1194526_T_C	rs12532101	14295	GCST90274788	0.00136653339357126	19.5585892596685
7	73030175	A	G	-0.1609	0.0176	0.1297	6.13e-20	7_73030175_A_G	rs13229619	14743	GCST90274788	0.00563697171104537	83.5656572383875
7	114309511	T	C	-0.2003	0.0448	0.0209	7.79e-06	7_114309511_T_C	rs79789860	14729	GCST90274788	0.00135532546660213	19.986966992014
8	9173209	A	G	-0.0605	0.012	0.4812	4.61e-07	8_9173209_A_G	rs7012637	14295	GCST90274788	0.00177497626555711	25.414846512961
8	30545827	A	G	0.0678	0.0151	0.1998	7.12e-06	8_30545827_A_G	rs8191009	14295	GCST90274788	0.00140834567884577	20.1578740425451
8	135756557	A	G	-0.3467	0.0784	0.01	9.77e-06	8_135756557_A_G	rs7834283	9555	GCST90274788	0.00204247581838983	19.5517053785219
9	132338678	A	G	0.1208	0.0266	0.9316	5.59e-06	9_132338678_A_G	rs374354803	12198	GCST90274788	0.00168790616178931	20.6205090334393
10	11862075	C	G	-0.0595	0.0134	0.5772	8.98e-06	10_11862075_C_G	rs7083293	12412	GCST90274788	0.00158596371068641	19.7130738694012
10	127847758	A	G	-0.3801	0.0749	0.0104	3.88e-07	10_127847758_A_G	rs188758663	11668	GCST90274788	0.00220230861733158	25.7488392202914
11	76480255	T	C	-0.0689	0.0145	0.2168	2.02e-06	11_76480255_T_C	rs12290350	14295	GCST90274788	0.00157700421758711	22.5757232928204
12	47198899	A	C	-0.0812	0.0147	0.795	3.32e-08	12_47198899_A_C	rs2429473	14295	GCST90274788	0.0021299392755199	30.5082026841283
18	72826607	A	G	-0.2215	0.0444	0.031	6.08e-07	18_72826607_A_G	rs72965996	13808	GCST90274788	0.00179915539527365	24.8839094070132
19	49260677	A	C	0.1627	0.013	0.501	6.15e-36	19_49260677_A_C	rs838131	14294	GCST90274788	0.0108393059318468	156.612935903093
21	33860969	T	C	-0.2352	0.0455	0.0232	2.35e-07	21_33860969_T_C	rs142603673	14252	GCST90274788	0.00187138237698051	26.7171969635322
21	37867322	A	C	0.0758	0.0169	0.8308	7.28e-06	21_37867322_A_C	rs9974115	14295	GCST90274788	0.00140530340191633	20.1142681730808
22	20883740	T	G	0.1978	0.0444	0.9786	8.39e-06	22_20883740_T_G	rs149561599	13869	GCST90274788	0.00142896125131671	19.8437616384705
1	146522722	T	C	0.0708	0.0136	0.7502	1.93e-07	1_146522722_T_C	rs671205	14287	GCST90274789	0.00189332258260828	27.0974172445587
1	176974037	T	C	0.0725	0.0161	0.8402	6.7e-06	1_176974037_T_C	rs72720704	14287	GCST90274789	0.00141731781628936	20.2751212963342
1	180583036	A	G	0.0746	0.0167	0.1462	7.93e-06	1_180583036_A_G	rs10737349	14286	GCST90274789	0.00139485115962436	19.9518838724305
1	205812500	A	G	-0.2386	0.0534	0.0154	7.89e-06	1_205812500_A_G	rs138865481	13800	GCST90274789	0.00144461272901834	19.9616032210998
2	121962947	T	G	0.0941	0.0185	0.8733	3.65e-07	2_121962947_T_G	rs6753743	14287	GCST90274789	0.00180762771818129	25.868722974903
2	190446541	C	G	0.1163	0.0131	0.2897	6.82e-19	2_190446541_C_G	rs3811621	14286	GCST90274789	0.00548677002375701	78.8054101816396
3	64683150	A	G	-0.0549	0.0124	0.3489	9.54e-06	3_64683150_A_G	rs9859317	14287	GCST90274789	0.00137013961008056	19.5992981046638
4	40142535	T	C	0.0685	0.0144	0.2406	1.97e-06	4_40142535_T_C	rs794007	12844	GCST90274789	0.00175869851310076	22.6249968535652
4	61224008	T	G	-0.0552	0.0124	0.2859	8.52e-06	4_61224008_T_G	rs62307586	14735	GCST90274789	0.00134307715450726	19.814167673293
4	124325226	A	T	-0.1845	0.0389	0.9748	2.11e-06	4_124325226_A_T	rs11930290	12848	GCST90274789	0.00174782631987479	22.4918888203755
5	132484429	T	C	0.0513	0.0115	0.4217	8.16e-06	5_132484429_T_C	rs4958089	14735	GCST90274789	0.00134866099700419	19.8966563132031
5	146629145	A	G	0.1704	0.0348	0.0295	9.75e-07	5_146629145_A_G	rs34551523	14730	GCST90274789	0.00162506828204235	23.9729633603031
5	176814656	A	G	-0.0653	0.0135	0.2766	1.32e-06	5_176814656_A_G	rs33921462	14287	GCST90274789	0.00163496005152991	23.3936520226211
6	31175118	A	C	-0.2224	0.0479	0.0191	3.43e-06	6_31175118_A_C	rs181409232	12846	GCST90274789	0.00167533793003916	21.5541508599084
6	81343345	A	G	-0.0768	0.0166	0.8634	3.72e-06	6_81343345_A_G	rs12195292	14710	GCST90274789	0.00145298826780161	21.4016477859708
7	12540548	C	G	0.1059	0.0222	0.1002	1.84e-06	7_12540548_C_G	rs370203222	11759	GCST90274789	0.00193141662912999	22.7516081429881
7	104141309	A	C	0.0936	0.0206	0.9039	5.53e-06	7_104141309_A_C	rs4730018	14287	GCST90274789	0.0014429427398903	20.6422225845465
8	19386357	A	T	-0.291	0.0653	0.0117	8.34e-06	8_19386357_A_T	rs117963256	12304	GCST90274789	0.0016114353666361	19.8558743385019
11	106531034	A	G	0.2362	0.0507	0.0187	3.18e-06	11_106531034_A_G	rs118177380	14287	GCST90274789	0.00151685323471283	21.7011659416284
11	111082782	T	C	0.4343	0.0981	0.0113	9.55e-06	11_111082782_T_C	rs57479285	7424	GCST90274789	0.00263304726306875	19.5940688959752
11	115871001	A	T	-0.415	0.089	0.0141	3.12e-06	11_115871001_A_T	rs75271339	9947	GCST90274789	0.00218110105349872	21.7384637632603
12	4493715	CA	C	0.0804	0.0149	0.2892	6.82e-08	12_4493715_CA_C	rs66486362	10893	GCST90274789	0.0026658318662445	29.1111803675567
13	103962376	A	G	0.1957	0.0437	0.022	7.53e-06	13_103962376_A_G	rs145628723	14238	GCST90274789	0.00140656075940758	20.0520033319605
14	102593982	T	TTA	0.2262	0.0467	0.9785	1.27e-06	14_102593982_T_TTA	rs200350335	10852	GCST90274789	0.00215726627497149	23.4569419532303
16	83137317	T	C	-0.056	0.0119	0.4938	2.53e-06	16_83137317_T_C	rs11150539	14287	GCST90274789	0.00154763462184394	22.1422286527085
18	56254394	C	G	-0.0559	0.0123	0.7034	5.5e-06	18_56254394_C_G	rs9950230	14726	GCST90274789	0.00140061860008646	20.6516333294364
20	52731402	A	T	0.0907	0.0134	0.706	1.3e-11	20_52731402_A_T	rs6127099	14287	GCST90274789	0.00319649103541222	45.8083002619985
21	21059864	A	G	0.0693	0.0153	0.8386	5.91e-06	21_21059864_A_G	rs2825747	14735	GCST90274789	0.00139036625563041	20.5127863301252
22	18002038	A	G	0.1228	0.0257	0.0941	1.77e-06	22_18002038_A_G	rs368215473	9397	GCST90274789	0.00242374743369557	22.8264326471187
22	22238107	T	C	0.0803	0.0166	0.1851	1.32e-06	22_22238107_T_C	rs35590112	12386	GCST90274789	0.00188566323030688	23.3961707430204
1	101733215	A	G	0.1023	0.0224	0.0841	4.95e-06	1_101733215_A_G	rs9433760	11788	GCST90274790	0.00176623042344153	20.8536240759638
1	109814880	T	C	-0.0729	0.0155	0.2041	2.56e-06	1_109814880_T_C	rs4970834	11786	GCST90274790	0.00187331534255104	22.1165793239938
1	216050785	T	C	-0.0599	0.0127	0.6038	2.4e-06	1_216050785_T_C	rs11120686	11786	GCST90274790	0.00188391290665503	22.2419315539463
2	45095097	A	G	-0.0586	0.0128	0.364	4.69e-06	2_45095097_A_G	rs11674185	11787	GCST90274790	0.0017750085438142	20.9556721860219
2	103579729	T	C	-0.4381	0.0966	0.9875	5.75e-06	2_103579729_T_C	rs188323153	10360	GCST90274790	0.0019813953316734	20.5640383350305
2	144875473	T	C	0.2883	0.0608	0.0166	2.12e-06	2_144875473_T_C	rs148332905	11341	GCST90274790	0.00197865740411751	22.4804774684796
2	229871311	T	C	-0.3042	0.0659	0.0146	3.91e-06	2_229871311_T_C	rs189846846	9980	GCST90274790	0.00213054532513667	21.3039703286042
2	241614719	A	G	-0.0988	0.0213	0.1585	3.51e-06	2_241614719_A_G	rs369482528	8813	GCST90274790	0.00243540917237541	21.5107777632694
4	70058335	A	C	-0.0728	0.015	0.2193	1.21e-06	4_70058335_A_C	rs4326078	11789	GCST90274790	0.00199405164713563	23.5508483727769
4	81164723	T	C	0.5159	0.0126	0.3173	0	4_81164723_T_C	rs1458038	11788	GCST90274790	0.124509195570135	1676.1630979611
4	81192363	A	G	0.1629	0.0283	0.9341	8.6e-09	4_81192363_A_G	rs3796605	11782	GCST90274790	0.00280433994999562	33.1280268601368
4	81234749	CA	C	-0.6078	0.0627	0.0206	3.2e-22	4_81234749_CA_C	rs200900616	7943	GCST90274790	0.0116921397258945	93.9457079068229
5	122595513	C	G	-0.1437	0.0315	0.9471	5.07e-06	5_122595513_C_G	rs11742072	11341	GCST90274790	0.00183166003222347	20.807305014355
6	39710570	T	C	0.1185	0.0249	0.0828	1.95e-06	6_39710570_T_C	rs305897	11341	GCST90274790	0.00199305928679787	22.644430946393
6	89057163	A	G	-0.1705	0.0361	0.036	2.32e-06	6_89057163_A_G	rs148797749	11785	GCST90274790	0.00188922428812389	22.3028649010296
8	106471400	A	G	0.2554	0.0552	0.9848	3.71e-06	8_106471400_A_G	rs150524893	11298	GCST90274790	0.00189121080275099	21.4035959397341
8	143464103	A	T	0.1673	0.0356	0.9648	2.61e-06	8_143464103_A_T	rs77210320	11786	GCST90274790	0.00187030495982342	22.0809717976301
9	1354486	A	G	-0.0909	0.0192	0.8798	2.2e-06	9_1354486_A_G	rs1412253	11778	GCST90274790	0.00189945082080817	22.4105005094244
9	7476426	T	C	0.2266	0.0453	0.0223	5.67e-07	9_7476426_T_C	rs117253850	11781	GCST90274790	0.00211943360421195	25.0178320579808
9	113552214	A	G	0.1197	0.0263	0.9276	5.33e-06	9_113552214_A_G	rs2767000	11341	GCST90274790	0.00182319418719056	20.7109589885929
9	133305614	T	C	0.1509	0.0322	0.0458	2.78e-06	9_133305614_T_C	rs12005489	10725	GCST90274790	0.00204353007375748	21.957644086942
10	4599492	A	G	-0.1941	0.0435	0.9715	8.12e-06	10_4599492_A_G	rs112819708	11779	GCST90274790	0.00168744904001371	19.9066788503573
10	123042845	T	C	-0.0579	0.0131	0.3425	9.88e-06	10_123042845_T_C	rs10788164	11766	GCST90274790	0.00165754463598297	19.5317298116845
11	11232260	T	C	-0.0556	0.0124	0.4757	7.33e-06	11_11232260_T_C	rs4910278	11789	GCST90274790	0.00170250824995264	20.101688031904
11	15208397	T	C	0.1933	0.0434	0.0244	8.43e-06	11_15208397_T_C	rs146840556	11773	GCST90274790	0.00168215472325336	19.8340071161668
11	75754620	T	G	0.0619	0.0133	0.4196	3.25e-06	11_75754620_T_G	rs624605	11341	GCST90274790	0.00190632949393393	21.6571558065856
12	48680454	A	G	0.509	0.1062	0.006	1.64e-06	12_48680454_A_G	rs112790107	9845	GCST90274790	0.00232786961286391	22.9666840453168
13	48055229	A	G	0.1613	0.0362	0.0312	8.36e-06	13_48055229_A_G	rs75924419	11788	GCST90274790	0.00168143705132023	19.8507949489857
13	62077906	A	ATGG	0.1018	0.02	0.8396	3.58e-07	13_62077906_A_ATGG	rs112371527	8389	GCST90274790	0.00307883338618992	25.9019233162475
15	52478472	A	T	-0.0934	0.0207	0.1471	6.42e-06	15_52478472_A_T	rs12907074	9461	GCST90274790	0.00214724933983952	20.3545377733385
16	62005709	A	G	-0.1197	0.0249	0.0816	1.53e-06	16_62005709_A_G	rs56391958	11341	GCST90274790	0.00203354692680235	23.1053744662503
18	14708913	A	G	-0.1842	0.0395	0.0464	3.11e-06	18_14708913_A_G	rs192746810	11341	GCST90274790	0.00191382291792109	21.7424492640004
21	24140005	A	G	0.3703	0.083	0.9894	8.14e-06	21_24140005_A_G	rs62211039	9358	GCST90274790	0.00212248892906364	19.9002444688903
1	6546418	A	C	0.1083	0.024	0.081	6.41e-06	1_6546418_A_C	rs67811337	13222	GCST90274791	0.00153769057520785	20.3595761325821
1	78494817	A	T	0.1313	0.0293	0.9568	7.42e-06	1_78494817_A_T	rs77584520	14731	GCST90274791	0.00136135174260594	20.0786839682524
1	159890969	A	G	0.0725	0.0129	0.4738	1.91e-08	1_159890969_A_G	rs55633025	12404	GCST90274791	0.00253998020658963	31.581049763427
1	236377861	A	C	-0.2426	0.0547	0.9835	9.2e-06	1_236377861_A_C	rs112538528	13305	GCST90274791	0.00147621792526899	19.6671600740938
2	8442736	C	G	0.0554	0.0119	0.382	3.23e-06	2_8442736_C_G	rs186975	14703	GCST90274791	0.00147190553377847	21.6703800043248
2	36270546	A	G	-0.1207	0.0266	0.0513	5.69e-06	2_36270546_A_G	rs113877570	14729	GCST90274791	0.0013959547016935	20.5869633601364
2	65602149	T	C	-0.0746	0.0115	0.4771	8.76e-11	2_65602149_T_C	rs1866051	14732	GCST90274791	0.00284827232504301	42.0748920986272
2	118571901	G	GT	-0.1241	0.0276	0.9369	6.91e-06	2_118571901_G_GT	rs34860327	11341	GCST90274791	0.00177951039154972	20.2138390664542
3	128381886	T	G	-0.1061	0.0119	0.6093	4.84e-19	3_128381886_T_G	rs7624160	14719	GCST90274791	0.00537179351854167	79.4836549951105
3	141150026	A	G	0.0611	0.0129	0.5605	2.18e-06	3_141150026_A_G	rs7625643	12404	GCST90274791	0.00180532954272531	22.430190875115
3	170851052	A	G	-0.1569	0.0338	0.9624	3.45e-06	3_170851052_A_G	rs61792394	14286	GCST90274791	0.00150607731370136	21.5452571719547
4	442232	A	C	0.0986	0.022	0.8422	7.4e-06	4_442232_A_C	rs57080649	10894	GCST90274791	0.0018404374802633	20.0830065530044
4	55408999	T	C	0.0833	0.016	0.8361	1.93e-07	4_55408999_T_C	rs218265	14731	GCST90274791	0.00183662055465502	27.1013590626273
4	57902945	A	T	0.0539	0.0117	0.4587	4.09e-06	4_57902945_A_T	rs1277312	14719	GCST90274791	0.00143979862474429	21.2200689865055
4	105806108	A	T	0.2206	0.0324	0.9647	9.85e-12	4_105806108_A_T	rs144317085	14722	GCST90274791	0.00313898178701469	46.3513078158946
4	185989605	A	C	-0.2276	0.0504	0.0242	6.31e-06	4_185989605_A_C	rs184038883	12790	GCST90274791	0.00159191907085277	20.3899201808543
5	1282319	A	C	-0.1191	0.0128	0.3326	1.34e-20	5_1282319_A_C	rs7726159	14733	GCST90274791	0.0058420836336219	86.5654566443833
5	6289394	T	C	0.0603	0.0127	0.3741	2.05e-06	5_6289394_T_C	rs1379304	14286	GCST90274791	0.00157554838548571	22.5406470182953
6	18758144	T	C	0.0959	0.0202	0.9089	2.06e-06	6_18758144_T_C	rs139721800	14715	GCST90274791	0.00152935922942821	22.5359278718619
6	41985436	T	C	0.0643	0.0136	0.2577	2.27e-06	6_41985436_T_C	rs9381118	14285	GCST90274791	0.00156237335444456	22.3502981317967
6	77907355	T	C	-0.0559	0.0117	0.4699	1.77e-06	6_77907355_T_C	rs6453962	14732	GCST90274791	0.00154709779013522	22.8240615038063
6	91008027	A	C	0.0676	0.0128	0.326	1.28e-07	6_91008027_A_C	rs6925032	14286	GCST90274791	0.00194856872881833	27.8876968163762
6	155496339	A	G	0.1031	0.0232	0.0686	8.83e-06	6_155496339_A_G	rs11961049	14724	GCST90274791	0.00133947137507466	19.7461469825002
7	3914756	A	G	-0.0749	0.0147	0.1924	3.48e-07	7_3914756_A_G	rs28533776	14731	GCST90274791	0.00175926808055539	25.9579265100469
8	29348124	T	C	0.3667	0.0815	0.0086	6.81e-06	8_29348124_T_C	rs117040659	14286	GCST90274791	0.0014150798928285	20.2416447336227
9	243950	T	C	0.1812	0.0386	0.026	2.68e-06	9_243950_T_C	rs192857133	14727	GCST90274791	0.00149409471040879	22.0334646938205
9	9191493	C	G	0.1102	0.0244	0.0668	6.29e-06	9_9191493_C_G	rs35977476	14725	GCST90274791	0.00138333397252326	20.3950392280951
9	10640144	A	G	-0.1429	0.0299	0.9571	1.76e-06	9_10640144_A_G	rs57191857	14734	GCST90274791	0.001547849289729	22.838265929986
9	94348687	T	C	-0.0851	0.0186	0.1096	4.76e-06	9_94348687_T_C	rs12338549	14719	GCST90274791	0.00142016145048446	20.9302403873273
9	128715755	CA	C	0.0651	0.0146	0.6356	8.24e-06	9_128715755_CA_C	rs35262454	10894	GCST90274791	0.00182170067220295	19.8781758078659
9	129753010	A	G	0.0529	0.0116	0.4437	5.11e-06	9_129753010_A_G	rs55646869	14703	GCST90274791	0.00141245803013616	20.7939160347128
10	101403323	T	C	0.1483	0.0306	0.9513	1.26e-06	10_101403323_T_C	rs185979634	12847	GCST90274791	0.0018249225896999	23.4839871232927
10	103905779	A	G	-0.0662	0.0148	0.1973	7.71e-06	10_103905779_A_G	rs4919613	14286	GCST90274791	0.00139853744902792	20.0046862247561
10	105351013	T	C	0.3529	0.076	0.9914	3.43e-06	10_105351013_T_C	rs74722523	11437	GCST90274791	0.00188168116366122	21.5575886148967
11	62294309	T	C	-0.1519	0.0331	0.0364	4.45e-06	11_62294309_T_C	rs141117375	14286	GCST90274791	0.00147200457551208	21.0571095181724
11	108311965	A	G	-0.0772	0.0117	0.4171	4.16e-11	11_108311965_A_G	rs11212636	14723	GCST90274791	0.00294838509026736	43.5315246119482
11	113982321	A	T	0.0588	0.0125	0.3111	2.55e-06	11_113982321_A_T	rs73000965	14731	GCST90274791	0.00149985932311751	22.1246117754395
13	28455266	A	T	0.0821	0.0128	0.3602	1.42e-10	13_28455266_A_T	rs9554186	14286	GCST90274791	0.00287148706483349	41.134438241411
13	28604007	T	C	-1.1019	0.0524	0.9832	3.59e-98	13_28604007_T_C	rs76428106	13799	GCST90274791	0.0310509657169299	442.139017470061
13	74312013	A	G	-0.0653	0.0146	0.8002	7.73e-06	13_74312013_A_G	rs2325555	14720	GCST90274791	0.00135713497971529	20.0014573088087
13	95950210	T	G	0.1342	0.0301	0.0401	8.25e-06	13_95950210_T_G	rs871051	14726	GCST90274791	0.00134803573457429	19.8752707310516
14	51156734	A	G	0.1302	0.0266	0.9447	9.84e-07	14_51156734_A_G	rs72681653	14734	GCST90274791	0.00162342568158445	23.9551966225065
14	87871738	T	C	-0.1487	0.0329	0.0403	6.19e-06	14_87871738_T_C	rs78723322	14734	GCST90274791	0.00138454717480876	20.4254289492285
16	1526820	A	G	-0.1383	0.0303	0.0449	5.01e-06	16_1526820_A_G	rs35340580	13653	GCST90274791	0.00152359248053152	20.8302978368873
16	81591243	T	G	0.0923	0.0207	0.0938	8.24e-06	16_81591243_T_G	rs78154669	14721	GCST90274791	0.00134877416244126	19.8794197446889
18	70532840	T	G	0.0556	0.0121	0.408	4.33e-06	18_70532840_T_G	rs10164255	14729	GCST90274791	0.00143147396517608	21.1115377017329
19	22332298	A	G	0.0786	0.0174	0.8629	6.27e-06	19_22332298_A_G	rs374309	14286	GCST90274791	0.00142631702437073	20.4026129703327
19	49979398	A	G	0.1179	0.022	0.0907	8.36e-08	19_49979398_A_G	rs17272847	13222	GCST90274791	0.00216741850143769	28.715511119084
19	56755467	A	G	-0.1863	0.0412	0.9451	6.13e-06	19_56755467_A_G	rs12609918	9453	GCST90274791	0.00215835682198188	20.4427530801213
20	4261712	T	C	-0.4307	0.0883	0.0075	1.07e-06	20_4261712_T_C	rs142870956	11952	GCST90274791	0.00198666251365459	23.7878755187449
20	30173778	CT	C	0.1016	0.0183	0.1652	2.83e-08	20_30173778_CT_C	rs368624841	10894	GCST90274791	0.00282143986200327	30.8180743202971
1	199872770	A	G	0.0579	0.0129	0.4066	7.18e-06	1_199872770_A_G	rs12739417	12404	GCST90274792	0.00162147844061388	20.1422358216239
2	165822047	A	G	0.1022	0.0229	0.9255	8.09e-06	2_165822047_A_G	rs17353853	14288	GCST90274792	0.00139204862333865	19.914528625173
2	208746333	A	T	0.3366	0.0697	0.9898	1.37e-06	2_208746333_A_T	rs144181640	13988	GCST90274792	0.00166449907595761	23.3184976942078
3	11787496	T	C	-0.2148	0.0485	0.019	9.47e-06	3_11787496_T_C	rs147483239	14726	GCST90274792	0.00133021607153826	19.6121898875158
3	36072052	T	C	-0.0981	0.0196	0.0997	5.58e-07	3_36072052_T_C	rs62243355	14731	GCST90274792	0.0016976795729525	25.0476453058035
5	37854190	CT	C	0.3664	0.0733	0.0121	5.77e-07	5_37854190_CT_C	rs199574106	10407	GCST90274792	0.00239516794173404	24.9815574593038
5	37868088	A	G	-0.3888	0.0198	0.0906	7.56e-86	5_37868088_A_G	rs11740708	14710	GCST90274792	0.025543013501839	385.534351736885
5	37918839	A	T	-0.1683	0.0179	0.1296	5.34e-21	5_37918839_A_T	rs2194229	14288	GCST90274792	0.00614910574060012	88.3896418644113
5	38094871	A	T	0.0829	0.0124	0.352	2.3e-11	5_38094871_A_T	rs2453338	14734	GCST90274792	0.00302433283103154	44.6896275746371
6	134688249	T	C	0.1531	0.0333	0.0371	4.27e-06	6_134688249_T_C	rs112594435	14721	GCST90274792	0.00143384248658899	21.1350318667493
8	34985123	A	G	-0.1719	0.0387	0.9717	8.92e-06	8_34985123_A_G	rs150807191	14725	GCST90274792	0.0013381136328107	19.7274445784029
9	5230371	C	G	0.0606	0.0129	0.3	2.63e-06	9_5230371_C_G	rs2093446	14288	GCST90274792	0.00154214114983169	22.0650558971679
9	94530989	A	G	0.0528	0.0119	0.4811	9.12e-06	9_94530989_A_G	rs9409461	14288	GCST90274792	0.0013759558506434	19.6839895829223
9	98815653	T	C	0.0871	0.0192	0.1091	5.72e-06	9_98815653_T_C	rs72743928	14288	GCST90274792	0.00143825977106443	20.5765735473861
9	117088064	A	T	-0.1073	0.0236	0.0803	5.45e-06	9_117088064_A_T	rs10982156	14288	GCST90274792	0.00144469483392261	20.6687704633303
10	61379709	A	G	-0.1377	0.0309	0.0386	8.34e-06	10_61379709_A_G	rs117195704	14723	GCST90274792	0.00134700503279304	19.8560072294155
10	87694408	A	C	-0.1194	0.0208	0.0859	9.45e-09	10_87694408_A_C	rs77671113	14725	GCST90274792	0.0022328311880851	32.9475398767845
12	98629454	A	G	0.2584	0.0539	0.0148	1.63e-06	12_98629454_A_G	rs138691533	14731	GCST90274792	0.00155775160845096	22.9799204489155
13	28147359	A	G	0.0915	0.0196	0.903	3.04e-06	13_28147359_A_G	rs57104839	14736	GCST90274792	0.00147675555014424	21.7906958067994
13	67293674	T	C	0.1918	0.042	0.0254	4.96e-06	13_67293674_T_C	rs79953230	14719	GCST90274792	0.00141483381149022	20.8516107676397
14	81583898	CAA	C	0.072	0.0156	0.235	3.92e-06	14_81583898_CAA_C	rs377164019	10894	GCST90274792	0.00195155164618802	21.2978644126347
16	48955894	T	C	-0.1117	0.0245	0.9259	5.14e-06	16_48955894_T_C	rs77124379	14288	GCST90274792	0.00145268477298825	20.7832461721576
17	1490782	A	G	-0.0718	0.0154	0.7373	3.13e-06	17_1490782_A_G	rs35740453	13224	GCST90274792	0.00164108587038703	21.7341049107318
17	12160288	A	G	0.0871	0.0196	0.9042	8.84e-06	17_12160288_A_G	rs16945776	14731	GCST90274792	0.00133878279424329	19.7453665333904
17	14221290	T	G	0.2096	0.0453	0.0231	3.71e-06	17_14221290_T_G	rs9303102	12935	GCST90274792	0.0016523480049122	21.4051855631896
19	14805280	T	C	0.0816	0.014	0.3119	5.59e-09	19_14805280_T_C	rs55850217	11755	GCST90274792	0.00288169691065832	33.9664648477851
21	22101949	A	G	0.0862	0.0188	0.8974	4.54e-06	21_22101949_A_G	rs12329721	14733	GCST90274792	0.00142491307336823	21.0203466505365
21	38984857	T	C	0.3727	0.0821	0.9927	5.64e-06	21_38984857_T_C	rs116928328	13801	GCST90274792	0.00149098716429482	20.6048534521235
1	38949303	T	C	0.0992	0.0217	0.8959	4.84e-06	1_38949303_T_C	rs34219417	14286	GCST90274793	0.00146069114655696	20.8950335279009
1	83864840	T	C	-0.405	0.0832	0.9907	1.13e-06	1_83864840_T_C	rs138848271	10793	GCST90274793	0.00219062881109147	23.6909736298844
1	190171653	A	G	0.2031	0.0452	0.0214	7.01e-06	1_190171653_A_G	rs114581807	14734	GCST90274793	0.00136844578490176	20.1875688967368
2	43842712	A	G	0.1021	0.0228	0.0699	7.53e-06	2_43842712_A_G	rs111239033	14732	GCST90274793	0.00135934383798863	20.0503901078149
2	108946178	A	G	0.0564	0.0114	0.4434	7.52e-07	2_108946178_A_G	rs6709159	14734	GCST90274793	0.00165846755045694	24.4731318483602
3	128064791	A	G	0.2047	0.0391	0.0276	1.65e-07	3_128064791_A_G	rs2737756	14718	GCST90274793	0.00185876877277848	27.4045800378135
4	3452345	A	G	0.1219	0.0131	0.328	1.34e-20	4_3452345_A_G	rs59950280	13222	GCST90274793	0.00650628065434567	86.576320086956
4	31819358	A	G	-0.0699	0.0152	0.6438	4.25e-06	4_31819358_A_G	rs183596950	11538	GCST90274793	0.00182953766640582	21.144230686125
4	153539149	T	C	-0.1177	0.026	0.0698	5.98e-06	4_153539149_T_C	rs80308275	14731	GCST90274793	0.00138921751846864	20.4902502441215
5	175563330	T	C	0.266	0.0595	0.0183	7.8e-06	5_175563330_T_C	rs189111993	11382	GCST90274793	0.00175286646471476	19.9826472807486
6	622484	A	G	0.4297	0.0934	0.0078	4.21e-06	6_622484_A_G	rs115009171	10300	GCST90274793	0.00205072863477856	21.1618005913859
6	32487091	T	G	0.0993	0.0215	0.7957	3.86e-06	6_32487091_T_G	rs201840950	10216	GCST90274793	0.00208369816930791	21.3273328256761
6	156162537	CA	C	-0.0886	0.0199	0.1517	8.5e-06	6_156162537_CA_C	rs367657243	10894	GCST90274793	0.00181628668637259	19.8189915584752
7	19933976	T	G	0.1375	0.0305	0.0427	6.54e-06	7_19933976_T_G	rs79246709	14719	GCST90274793	0.00137888534792144	20.3210760994474
7	81358266	C	G	-0.1545	0.0332	0.964	3.26e-06	7_81358266_C_G	rs5745692	14716	GCST90274793	0.00146944177111682	21.6531843137211
7	81359051	T	C	-0.1943	0.0242	0.0608	9.83e-16	7_81359051_T_C	rs5745687	14733	GCST90274793	0.00435639837666447	64.4548956895945
8	2653987	T	C	-0.0749	0.0168	0.1917	8.26e-06	8_2653987_T_C	rs1963492	11335	GCST90274793	0.00175050214749567	19.8732289675538
8	72362254	A	G	0.3666	0.0747	0.014	9.22e-07	8_72362254_A_G	rs113903858	11137	GCST90274793	0.00215792977943804	24.0805121483115
9	107570128	T	C	0.0736	0.0165	0.7969	8.17e-06	9_107570128_T_C	rs5007363	11751	GCST90274793	0.0016903560040539	19.8936199916245
10	30042437	T	C	-0.2429	0.0489	0.9809	6.79e-07	10_30042437_T_C	rs74130123	14734	GCST90274793	0.00167182176646121	24.6705229808159
11	47380087	T	G	-0.0761	0.0171	0.1322	8.58e-06	11_47380087_T_G	rs61897389	14723	GCST90274793	0.00134337409245276	19.8024120623297
12	26274153	T	C	0.1359	0.0307	0.9623	9.57e-06	12_26274153_T_C	rs4963955	14722	GCST90274793	0.00132928365458123	19.5931001832519
12	114913966	A	G	-0.3746	0.0839	0.0114	8.01e-06	12_114913966_A_G	rs144638564	12031	GCST90274793	0.0016542109377574	19.9314742329656
13	109498875	G	GGA	-0.0675	0.0151	0.2759	7.81e-06	13_109498875_G_GGA	rs35590175	10894	GCST90274793	0.00183092430978393	19.9790076329271
14	24292539	T	C	0.2333	0.0525	0.0213	8.84e-06	14_24292539_T_C	rs145015846	14286	GCST90274793	0.00138038527259525	19.7446784971602
14	65654346	T	C	0.1572	0.0311	0.9611	4.31e-07	14_65654346_T_C	rs57193877	14725	GCST90274793	0.00173211252749181	25.5461415340422
15	101649383	A	T	-0.0638	0.012	0.6021	1.06e-07	15_101649383_A_T	rs11631440	14709	GCST90274793	0.00191805879278724	28.2631009548198
16	57045498	A	G	-0.0717	0.0161	0.2021	8.45e-06	16_57045498_A_G	rs72778371	12789	GCST90274793	0.00154837802380438	19.8298
17	7014969	T	C	-0.0992	0.0217	0.0942	4.84e-06	17_7014969_T_C	rs4290523	12846	GCST90274793	0.00162416452279064	20.8947055702244
17	45959996	T	C	-0.1954	0.039	0.9572	5.44e-07	17_45959996_T_C	rs1986719	14718	GCST90274793	0.00170267208060576	25.0992581442806
18	76506666	A	T	0.1566	0.0327	0.9642	1.68e-06	18_76506666_A_T	rs150498795	14732	GCST90274793	0.00155435683109719	22.9313195752896
19	42769693	A	G	-0.1182	0.0257	0.9405	4.24e-06	19_42769693_A_G	rs851612	14286	GCST90274793	0.00147848012162225	21.1498797340137
19	58888317	A	G	0.0592	0.0127	0.5179	3.14e-06	19_58888317_A_G	rs8106345	12404	GCST90274793	0.0017486951298653	21.7253079407804
20	6103587	T	C	-0.0698	0.0151	0.7983	3.79e-06	20_6103587_T_C	rs2281532	14286	GCST90274793	0.0014934724417513	21.3646679007124
22	38212068	T	C	-0.0556	0.0125	0.6561	8.67e-06	22_38212068_T_C	rs739269	14286	GCST90274793	0.00138298628207847	19.7819341968361
1	6305053	T	C	-0.0663	0.015	0.6507	9.87e-06	1_6305053_T_C	rs12408527	10279	GCST90274794	0.00189700742330726	19.5325987741998
1	46963687	A	G	0.2305	0.0521	0.9818	9.68e-06	1_46963687_A_G	rs80064136	11791	GCST90274794	0.00165727824569776	19.5700863168503
2	19234534	T	G	0.1461	0.0307	0.9482	1.95e-06	2_19234534_T_G	rs67101138	11793	GCST90274794	0.00191675298525481	22.6438370914822
2	172185503	A	AT	0.2075	0.0444	0.9704	2.96e-06	2_172185503_A_AT	rs113422093	8389	GCST90274794	0.0025967542115406	21.8356794648031
3	2921515	A	C	0.0648	0.014	0.4253	3.68e-06	3_2921515_A_C	rs6442763	11345	GCST90274794	0.00188482095026892	21.4199
3	20774445	A	G	-0.0627	0.0139	0.6157	6.46e-06	3_20774445_A_G	rs1392570	11345	GCST90274794	0.00179028747017725	20.3436517590624
6	12057063	G	GT	-0.3008	0.0651	0.9856	3.83e-06	6_12057063_G_GT	rs199501899	8377	GCST90274794	0.00254214154126419	21.3446966481225
7	10535996	T	C	0.1163	0.0261	0.0793	8.35e-06	7_10535996_T_C	rs34658335	11345	GCST90274794	0.00174708687382825	19.8518893851994
10	3683786	A	G	0.0567	0.0128	0.5207	9.44e-06	10_3683786_A_G	rs7909512	11775	GCST90274794	0.00166365069852511	19.6187985015675
10	130545142	A	G	0.136	0.0283	0.9427	1.54e-06	10_130545142_A_G	rs61863416	11774	GCST90274794	0.00195762676644619	23.0903846496423
11	44058168	CA	C	0.2584	0.0559	0.0197	3.79e-06	11_44058168_CA_C	rs199768954	8388	GCST90274794	0.00254096130364011	21.3627834985338
11	110972327	T	C	0.4666	0.0897	0.0122	1.97e-07	11_110972327_T_C	rs140562194	7396	GCST90274794	0.00364520281091788	27.0512368284527
11	116241126	T	G	0.1257	0.0282	0.0613	8.29e-06	11_116241126_T_G	rs61904946	11792	GCST90274794	0.00168210740681347	19.8654621673824
13	27473585	T	C	0.3485	0.0708	0.9882	8.55e-07	13_27473585_T_C	rs74903999	10558	GCST90274794	0.00228961196467113	24.2246088533385
13	90334795	C	G	0.1935	0.0384	0.9683	4.68e-07	13_90334795_C_G	rs146527076	11781	GCST90274794	0.00215071213579976	25.3878401835699
14	44797800	A	G	-0.0801	0.0176	0.8282	5.34e-06	14_44797800_A_G	rs1953463	11345	GCST90274794	0.00182239710680595	20.7091907518102
15	58694863	A	G	0.2688	0.0606	0.0145	9.18e-06	15_58694863_A_G	rs78042482	10890	GCST90274794	0.00180343905289114	19.6713204353739
15	93585096	A	C	0.2414	0.0533	0.0232	5.92e-06	15_93585096_A_C	rs74245341	10720	GCST90274794	0.00190983173544318	20.5087447921381
17	26694861	A	G	-0.0635	0.0127	0.4705	5.73e-07	17_26694861_A_G	rs704	11793	GCST90274794	0.002115417160264	24.9957601967269
20	46408844	T	C	0.0671	0.0137	0.5585	9.69e-07	20_46408844_T_C	rs4810686	11344	GCST90274794	0.00211018377141148	23.9843156489999
21	37335521	A	G	0.2184	0.0403	0.0412	5.98e-08	21_37335521_A_G	rs62230781	11345	GCST90274794	0.00258206902002961	29.3642293611262
1	87832695	A	G	0.0565	0.0121	0.3683	3.02e-06	1_87832695_A_G	rs4655953	14722	GCST90274795	0.00147882444535328	21.8005349996796
1	206954566	A	G	-0.0996	0.0151	0.2042	4.22e-11	1_206954566_A_G	rs12123181	14296	GCST90274795	0.00303410457151684	43.5014787808986
2	87276729	A	G	0.1563	0.0341	0.0498	4.57e-06	2_87276729_A_G	rs202092984	11768	GCST90274795	0.00178209926877438	21.005614085902
2	125939274	T	G	0.1937	0.0418	0.0455	3.59e-06	2_125939274_T_G	rs138203589	14730	GCST90274795	0.00145569794484274	21.4707742936574
2	173757986	A	G	0.0771	0.0162	0.8403	1.94e-06	2_173757986_A_G	rs3769274	14742	GCST90274795	0.00153410665712262	22.6474757693322
2	201728383	T	C	-0.2351	0.0486	0.0174	1.32e-06	2_201728383_T_C	rs188535859	14741	GCST90274795	0.00158495483239566	23.3977336256568
3	8954959	A	G	-0.1293	0.0218	0.9146	3.01e-09	3_8954959_A_G	rs398518	14296	GCST90274795	0.00245472101511858	35.1741248535715
3	32354387	A	G	-0.0534	0.0118	0.4388	6.03e-06	3_32354387_A_G	rs1370717	14730	GCST90274795	0.00138839283027702	20.4766792790189
3	111531258	T	C	0.1847	0.0415	0.9755	8.56e-06	3_111531258_T_C	rs73226323	14738	GCST90274795	0.00134219539881263	19.8051738100635
4	68058232	T	C	-0.0746	0.0167	0.8437	7.93e-06	4_68058232_T_C	rs28651780	14296	GCST90274795	0.0013938768263081	19.9518858265428
4	78929167	A	C	-0.0542	0.0121	0.5556	7.49e-06	4_78929167_A_C	rs28419759	13851	GCST90274795	0.00144649868106534	20.0615792820455
4	185304872	A	G	0.0981	0.0211	0.0999	3.33e-06	4_185304872_A_G	rs72701782	14296	GCST90274795	0.00150974081846834	21.6128650838075
5	19244332	T	C	-0.0753	0.0149	0.8011	4.33e-07	5_19244332_T_C	rs10067443	14296	GCST90274795	0.00178331351721855	25.5362225058955
5	132022975	T	C	0.1763	0.0398	0.9715	9.44e-06	5_132022975_T_C	rs116018601	14727	GCST90274795	0.00133059515791747	19.619118804819
6	463746	G	GA	0.2422	0.0534	0.981	5.74e-06	6_463746_G_GA	rs145770642	11337	GCST90274795	0.00181125786526384	20.5678616038673
6	7880027	T	C	0.0555	0.0119	0.6126	3.1e-06	6_7880027_T_C	rs385697	14727	GCST90274795	0.00147481240185154	21.7486878518318
6	18825879	T	C	0.2951	0.0626	0.014	2.43e-06	6_18825879_T_C	rs17654493	12313	GCST90274795	0.00180153527673454	22.2187286152835
6	32434716	A	C	0.1586	0.02	0.1118	2.19e-15	6_32434716_A_C	rs28377109	13383	GCST90274795	0.00467688816821569	62.8755022715385
6	32453163	T	C	-0.1528	0.0196	0.8893	6.39e-15	6_32453163_T_C	rs67037615	14296	GCST90274795	0.00423328620140862	60.7678406241384
6	122709508	A	G	0.3666	0.0761	0.9898	1.45e-06	6_122709508_A_G	rs150408090	12313	GCST90274795	0.00188119565039832	23.2030491271477
6	169465075	A	G	-0.0574	0.0125	0.6162	4.39e-06	6_169465075_A_G	rs389239	14296	GCST90274795	0.00147281809417171	21.0835140190263
7	590757	C	G	0.1112	0.0239	0.1005	3.28e-06	7_590757_C_G	rs148332061	13232	GCST90274795	0.0016333465782262	21.6445282460807
7	148496619	A	G	-0.1789	0.0401	0.0275	8.14e-06	7_148496619_A_G	rs34059323	14744	GCST90274795	0.00134812677623515	19.9009138901454
8	61861039	T	C	0.0681	0.0143	0.2791	1.91e-06	8_61861039_T_C	rs66624860	12799	GCST90274795	0.00176879398290355	22.6753646477658
9	18625666	A	T	-0.2845	0.0618	0.0122	4.15e-06	9_18625666_A_T	rs79438518	13809	GCST90274795	0.0015323548879014	21.1896940685337
11	117864063	A	G	-0.1597	0.0154	0.823	3.39e-25	11_117864063_A_G	rs3135932	14744	GCST90274795	0.0072409727520948	107.525005949632
13	52566577	T	C	0.1876	0.0416	0.9747	6.49e-06	13_52566577_T_C	rs147027610	14250	GCST90274795	0.00142509819096347	20.3337766531714
13	113612154	A	C	-0.2388	0.0535	0.9811	8.06e-06	13_113612154_A_C	rs72661933	13809	GCST90274795	0.00144069720380369	19.9204055655144
14	20318041	T	C	0.1401	0.0291	0.1028	1.48e-06	14_20318041_T_C	rs76932862	12412	GCST90274795	0.00186396717330984	23.175030116152
14	83509406	C	G	-0.0519	0.0117	0.4552	9.17e-06	14_83509406_C_G	rs35898626	14729	GCST90274795	0.00133416616375585	19.6745141647193
14	94844947	T	C	0.2027	0.0451	0.0203	6.97e-06	14_94844947_T_C	rs28929474	14744	GCST90274795	0.00136818394484632	20.1974014753506
15	95207832	A	G	-0.0772	0.0173	0.8561	8.1e-06	15_95207832_A_G	rs17632797	14296	GCST90274795	0.00139098784839603	19.9104755344971
16	11009587	A	C	-0.0714	0.0159	0.1848	7.1e-06	16_11009587_A_C	rs7500869	14743	GCST90274795	0.00136591192260205	20.1624477788869
18	45104867	G	GA	0.0637	0.0142	0.5115	7.26e-06	18_45104867_G_GA	rs11397955	10893	GCST90274795	0.00184396684639688	20.1197430632752
19	2017120	T	TCAAA	0.0771	0.0171	0.7263	6.52e-06	19_2017120_T_TCAAA	rs139690790	9830	GCST90274795	0.00206379139874338	20.3248881962898
20	60272196	A	G	-0.1551	0.0342	0.9375	5.76e-06	20_60272196_A_G	rs17747934	13232	GCST90274795	0.00155192730508183	20.5639119426757
21	43024340	A	G	0.0551	0.0123	0.5972	7.48e-06	21_43024340_A_G	rs9975090	14296	GCST90274795	0.00140174571710034	20.0646788578864
22	32844853	A	AG	0.0622	0.0133	0.5045	2.92e-06	22_32844853_A_AG	rs11443190	11326	GCST90274795	0.00192736105939358	21.8675833652141
1	56566352	A	G	-0.1247	0.0252	0.0839	7.48e-07	1_56566352_A_G	rs6670799	11345	GCST90274796	0.00215372854464752	24.482471479606
1	226676794	T	C	0.0709	0.0156	0.2527	5.5e-06	1_226676794_T_C	rs12026492	11345	GCST90274796	0.00181739266848524	20.6522182286247
1	247347252	C	G	-0.069	0.0153	0.7429	6.49e-06	1_247347252_C_G	rs28408877	11345	GCST90274796	0.00178950514431987	20.3347459845681
3	83110489	A	C	0.2156	0.0483	0.0253	8.05e-06	3_83110489_A_C	rs62262707	11345	GCST90274796	0.00175322101967552	19.9217131924964
3	158540291	T	G	0.082	0.0179	0.1526	4.63e-06	3_158540291_T_G	rs41272625	11784	GCST90274796	0.00177769061935397	20.9820504715265
5	154443639	T	G	0.0623	0.0131	0.5891	1.98e-06	5_154443639_T_G	rs286605	11793	GCST90274796	0.0019141549899525	22.6130864387749
6	43294041	A	C	0.0968	0.0214	0.1006	6.09e-06	6_43294041_A_C	rs9472032	11793	GCST90274796	0.00173199256119191	20.4573562779088
6	78703747	A	C	0.4057	0.0865	0.9896	2.73e-06	6_78703747_A_C	rs180893431	9340	GCST90274796	0.0023496829695994	21.9930161857009
6	116712455	A	G	-0.0835	0.0189	0.8497	9.96e-06	6_116712455_A_G	rs492616	11344	GCST90274796	0.00171765727959316	19.5151892720614
6	167359279	T	C	-0.075	0.0165	0.2995	5.48e-06	6_167359279_T_C	rs3777726	9461	GCST90274796	0.00217906511133715	20.6567893771822
8	9104264	T	G	0.064	0.0135	0.4945	2.13e-06	8_9104264_T_G	rs10091841	11345	GCST90274796	0.00197709900542894	22.4707
8	27864161	T	C	-0.0993	0.0224	0.1001	9.29e-06	8_27864161_T_C	rs79202194	11792	GCST90274796	0.00166376438854574	19.6484725699054
8	97437587	T	C	0.06	0.0134	0.4233	7.55e-06	8_97437587_T_C	rs958402	11345	GCST90274796	0.00176409346519997	20.0454742659226
10	18335103	T	C	0.2347	0.0511	0.9822	4.37e-06	10_18335103_T_C	rs80137559	11791	GCST90274796	0.00178590124118442	21.091657349362
11	117864063	A	G	-0.0844	0.0168	0.8171	5.07e-07	11_117864063_A_G	rs3135932	11793	GCST90274796	0.00213556883162209	25.2343818530267
13	31511360	T	G	-0.0686	0.0155	0.2251	9.61e-06	13_31511360_T_G	rs9548767	11781	GCST90274796	0.0016598972136773	19.5844374330314
14	55005535	A	G	0.1676	0.0343	0.0481	1.03e-06	14_55005535_A_G	rs17832137	10289	GCST90274796	0.0023151545964861	23.8712609936659
14	66407688	A	G	0.3915	0.0823	0.9853	1.97e-06	14_66407688_A_G	rs74719858	10858	GCST90274796	0.00207974391932034	22.6247536820379
15	93461371	C	G	0.0623	0.0131	0.4267	1.98e-06	15_93461371_C_G	rs1406714	11783	GCST90274796	0.00191577638339816	22.6130831835326
16	5247086	T	C	-0.3868	0.0841	0.0107	4.24e-06	16_5247086_T_C	rs143313574	9956	GCST90274796	0.00212018758938039	21.1491875095757
18	9085066	A	T	-0.0782	0.0172	0.5926	5.45e-06	18_9085066_A_T	rs201449583	7943	GCST90274796	0.0025956331677847	20.6655632066685
20	12662915	A	G	-0.0791	0.0179	0.8076	9.92e-06	20_12662915_A_G	rs1377036	9907	GCST90274796	0.00196720470505515	19.523569461275
1	179682087	A	G	0.208	0.031	0.0438	1.95e-11	1_179682087_A_G	rs142421172	12840	GCST90274797	0.00349396212591573	45.0127586463996
1	212796908	T	C	0.1449	0.0311	0.0363	3.17e-06	1_212796908_T_C	rs114288486	14730	GCST90274797	0.00147154548748012	21.7048616307964
1	216769382	A	G	-0.0533	0.0118	0.3491	6.27e-06	1_216769382_A_G	rs12087642	14719	GCST90274797	0.00138423719620548	20.4000573347236
1	228433772	T	C	0.1926	0.0411	0.026	2.78e-06	1_228433772_T_C	rs112798338	14286	GCST90274797	0.00153479794742726	21.9567530605805
2	43150924	A	G	0.0637	0.0135	0.2684	2.38e-06	2_43150924_A_G	rs7574167	12832	GCST90274797	0.00173206465086718	22.260946869794
2	176630651	T	C	0.1988	0.0402	0.0212	7.6e-07	2_176630651_T_C	rs116315732	14734	GCST90274797	0.00165706573499584	24.4524116614609
3	4275803	T	C	-0.0548	0.0119	0.5866	4.12e-06	3_4275803_T_C	rs1153572	14286	GCST90274797	0.00148221891583275	21.2034431382554
3	189486023	A	G	-0.1435	0.0317	0.9488	5.99e-06	3_189486023_A_G	rs4686528	14286	GCST90274797	0.00143235978759957	20.4891750765329
4	40034728	A	C	-0.0632	0.0142	0.4693	8.56e-06	4_40034728_A_C	rs186756775	11538	GCST90274797	0.00171388612660191	19.8053344444166
4	119751261	A	G	-0.0618	0.0134	0.2721	3.99e-06	4_119751261_A_G	rs9685374	14286	GCST90274797	0.00148665631716829	21.2670155774875
4	183615376	T	C	-0.1662	0.0373	0.027	8.36e-06	4_183615376_T_C	rs115242284	14724	GCST90274797	0.00134658371663705	19.8511366937591
4	185140403	C	G	-0.0592	0.0132	0.7134	7.3e-06	4_185140403_C_G	rs11731108	14286	GCST90274797	0.00140596294147679	20.111050047135
6	41174158	A	G	0.0532	0.0113	0.5488	2.5e-06	6_41174158_A_G	rs34361138	14732	GCST90274797	0.00150228296861527	22.161921605082
6	55785369	A	G	-0.0547	0.012	0.6068	5.16e-06	6_55785369_A_G	rs16887395	14286	GCST90274797	0.00145234672634221	20.7754938595673
6	150298636	A	G	-0.3461	0.0783	0.0088	9.86e-06	6_150298636_A_G	rs117092856	13420	GCST90274797	0.00145376877148814	19.5350688488692
7	25740142	A	G	-0.0843	0.0181	0.1348	3.2e-06	7_25740142_A_G	rs111850948	14286	GCST90274797	0.00151610199548126	21.6888834629522
8	18274205	T	C	0.0512	0.0113	0.5351	5.87e-06	8_18274205_T_C	rs7815666	14732	GCST90274797	0.00139160678240981	20.5269333245329
8	128868102	A	G	-0.1593	0.0349	0.96	5.01e-06	8_128868102_A_G	rs116898411	14286	GCST90274797	0.00145625405555494	20.831468840529
9	136121303	T	C	0.0861	0.0169	0.1723	3.49e-07	9_136121303_T_C	rs7855466	11783	GCST90274797	0.00219796817548465	25.9513032139613
10	71477178	A	G	-0.2327	0.0505	0.9827	4.07e-06	10_71477178_A_G	rs192325200	13867	GCST90274797	0.00152884345524299	21.2298716572829
10	103937244	T	C	0.0743	0.0161	0.8362	3.93e-06	10_103937244_T_C	rs6584485	14286	GCST90274797	0.00148856660537346	21.2943834993136
10	121606887	T	G	-0.3019	0.0671	0.9879	6.82e-06	10_121606887_T_G	rs145144288	14286	GCST90274797	0.00141499719602801	20.2404601424119
12	58388232	C	G	-0.0601	0.0124	0.6484	1.25e-06	12_58388232_C_G	rs1605333	13237	GCST90274797	0.00177151959858536	23.4876707563473
12	101321963	A	G	0.0667	0.0151	0.1973	1e-05	12_101321963_A_G	rs11110586	12846	GCST90274797	0.00151659878989196	19.5087818523218
16	13209083	T	C	0.1783	0.0348	0.9674	3e-07	16_13209083_T_C	rs55780441	14734	GCST90274797	0.00177848603188399	26.2473367434874
17	74093726	T	C	-0.0608	0.0135	0.4413	6.68e-06	17_74093726_T_C	rs8064909	10281	GCST90274797	0.00196901166266449	20.2794012581174
19	49553051	C	G	-0.4295	0.0907	0.9904	2.19e-06	19_49553051_C_G	rs117883662	8938	GCST90274797	0.00250255254485429	22.4189140512297
20	39437913	A	G	0.2066	0.0444	0.0323	3.27e-06	20_39437913_A_G	rs149156511	14286	GCST90274797	0.00151330452526411	21.6488030705257
21	34510084	A	G	0.1586	0.0341	0.9665	3.3e-06	21_34510084_A_G	rs75710908	14708	GCST90274797	0.00146860739220952	21.6291049732839
21	34634808	T	C	0.1509	0.0251	0.9258	1.83e-09	21_34634808_T_C	rs6517157	14286	GCST90274797	0.00252361449773135	36.138509151215
21	34659396	A	G	-0.4105	0.0108	0.5426	4.06000000776829e-316	21_34659396_A_G	rs2266590	14714	GCST90274797	0.0894071584121705	1444.50741811919
2	64889908	T	C	0.0628	0.0134	0.7333	2.78e-06	2_64889908_T_C	rs6750065	14286	GCST90274798	0.00153508297335526	21.9608368982097
2	112046960	T	C	0.0984	0.0194	0.1662	3.93e-07	2_112046960_T_C	rs149993822	14287	GCST90274798	0.00179748118725985	25.7232558284336
2	180262342	T	C	0.0663	0.015	0.487	9.87e-06	2_180262342_T_C	rs201331149	10893	GCST90274798	0.00179027123336789	19.5328130358946
3	5026008	A	G	-0.1009	0.0151	0.8154	2.36e-11	3_5026008_A_G	rs11130215	14732	GCST90274798	0.00302170755259312	44.6446553419263
3	23011632	A	G	-0.1039	0.0229	0.0757	5.7e-06	3_23011632_A_G	rs77331970	14286	GCST90274798	0.00143887854737359	20.582556970359
3	141071293	T	C	0.0561	0.0126	0.3099	8.49e-06	3_141071293_T_C	rs34169305	14722	GCST90274798	0.00134472481517388	19.8210030740549
3	171348710	T	C	0.1088	0.0228	0.0889	1.82e-06	3_171348710_T_C	rs148549227	12403	GCST90274798	0.00183258758548238	22.7676423462815
3	188115682	A	C	0.2861	0.013	0.3539	2.43e-107	3_188115682_A_C	rs9815073	14287	GCST90274798	0.0327890746008559	484.270719419276
3	188238286	T	C	0.1904	0.0429	0.027	9.07e-06	3_188238286_T_C	rs13095341	14287	GCST90274798	0.0013768286607146	19.6951142160367
4	987343	T	G	0.0751	0.0166	0.5622	6.07e-06	4_987343_T_G	rs3822030	7424	GCST90274798	0.00274935020514918	20.4619342457335
4	66148918	A	G	0.2664	0.0595	0.019	7.56e-06	4_66148918_A_G	rs12510419	11272	GCST90274798	0.00177525955505521	20.0427562800681
4	96638784	A	G	0.1511	0.0335	0.0343	6.47e-06	4_96638784_A_G	rs76322730	14735	GCST90274798	0.00137876411521162	20.3413776709996
4	190527932	T	C	0.207	0.0442	0.0363	2.82e-06	4_190527932_T_C	rs5014495	10208	GCST90274798	0.00214399301891175	21.9286075324774
5	134291956	A	AGGGT	-0.0607	0.0136	0.426	8.07e-06	5_134291956_A_AGGGT	rs200899958	10893	GCST90274798	0.00182540222360406	19.9168118098366
5	158693364	T	G	0.3161	0.056	0.9869	1.66e-08	5_158693364_T_G	rs144850787	14287	GCST90274798	0.00222517634434246	31.857532707101
5	158773117	A	G	0.4912	0.0121	0.6981	0	5_158773117_A_G	rs4244437	14719	GCST90274798	0.100688071808517	1647.73345749555
5	158852200	A	G	0.1694	0.0325	0.9592	1.87e-07	5_158852200_A_G	rs17056751	14735	GCST90274798	0.00184039032752567	27.1644639120718
5	158907737	T	C	-0.0857	0.0131	0.7246	6.07e-11	5_158907737_T_C	rs17722688	14729	GCST90274798	0.00289724822306666	42.7917529111866
6	31154493	A	G	0.1155	0.014	0.2275	1.58e-16	6_31154493_A_G	rs3130510	14735	GCST90274798	0.0045978661510076	68.0532617916525
6	31305502	T	TTTAG	-0.0658	0.0145	0.3108	5.68e-06	6_31305502_T_TTTAG	rs144411658	11327	GCST90274798	0.00181473008450945	20.5891820150878
6	83169743	CA	C	-0.089	0.0198	0.4989	6.96e-06	6_83169743_CA_C	rs11402660	8910	GCST90274798	0.00226249810982436	20.2000357049162
7	6408796	T	G	-0.0622	0.0119	0.5425	1.72e-07	7_6408796_T_G	rs6968201	14287	GCST90274798	0.00190860524563737	27.3165624683497
8	4597842	T	C	0.219	0.0472	0.9787	3.49e-06	8_4597842_T_C	rs117888068	11783	GCST90274798	0.00182370926629701	21.5243730648547
8	106471906	A	G	-0.0523	0.0117	0.5034	7.82e-06	8_106471906_A_G	rs10100578	14723	GCST90274798	0.00135533398637484	19.9789
9	19034087	T	C	-0.5077	0.1141	0.0046	8.6e-06	9_19034087_T_C	rs150590615	10678	GCST90274798	0.00185075360782453	19.7952817061703
10	56466912	A	G	-0.0727	0.0164	0.8535	9.3e-06	10_56466912_A_G	rs17500902	14726	GCST90274798	0.00133265330140436	19.6481714103744
10	73114509	T	C	-0.0695	0.0139	0.2389	5.73e-07	10_73114509_T_C	rs780679	14729	GCST90274798	0.00169445574081605	24.9966053364112
10	94215014	CTTGA	C	-0.1064	0.0219	0.1117	1.18e-06	10_94215014_CTTGA_C	rs201503938	10893	GCST90274798	0.00216225768492274	23.6001781129839
10	108564105	A	G	0.0787	0.0177	0.8682	8.74e-06	10_108564105_A_G	rs144811230	13869	GCST90274798	0.00142343995272858	19.7669789320438
11	47406592	T	C	0.0588	0.0116	0.5207	4e-07	11_47406592_T_C	rs11039216	14730	GCST90274798	0.00174132173644807	25.690922696528
11	96026074	T	C	-0.0672	0.0129	0.2822	1.9e-07	11_96026074_T_C	rs539598	14731	GCST90274798	0.00183877077645885	27.1331464031419
11	115767583	A	G	-0.204	0.0435	0.0216	2.74e-06	11_115767583_A_G	rs72993671	14246	GCST90274798	0.00154141271608821	21.989778051473
12	17314071	A	G	-0.197	0.0363	0.0298	5.73e-08	12_17314071_A_G	rs1398590	14726	GCST90274798	0.0019960282139897	29.4482990585592
12	56435504	C	G	0.0785	0.0133	0.323	3.59e-09	12_56435504_C_G	rs705705	12841	GCST90274798	0.00270558121021367	34.8311957867832
12	111884608	T	C	0.1332	0.0131	0.4766	2.76e-24	12_111884608_T_C	rs3184504	11785	GCST90274798	0.00869646843311664	103.369436589664
12	121197553	C	G	0.0721	0.0122	0.3473	3.42e-09	12_121197553_C_G	rs516978	14725	GCST90274798	0.00236628299747958	34.9214185308092
13	28604007	T	C	-0.3406	0.0535	0.9832	1.94e-10	13_28604007_T_C	rs76428106	13800	GCST90274798	0.00292839048590512	40.5246037886987
14	68760141	T	C	0.0798	0.0128	0.7151	4.54e-10	14_68760141_T_C	rs1950897	14735	GCST90274798	0.00263082309493208	38.8621561154617
14	103230758	C	G	-0.1297	0.0127	0.6875	1.74e-24	14_103230758_C_G	rs12588969	14287	GCST90274798	0.00724723875735344	104.282566305036
15	80260554	A	G	-0.0743	0.0132	0.2595	1.81e-08	15_80260554_A_G	rs8026767	14734	GCST90274798	0.00214573565215722	31.6789522849209
16	20634309	A	G	-0.0874	0.0196	0.097	8.23e-06	16_20634309_A_G	rs4783410	14722	GCST90274798	0.00134883157426915	19.8816177269796
18	26624891	A	G	0.0918	0.0201	0.9081	4.94e-06	18_26624891_A_G	rs9965402	14729	GCST90274798	0.00141418224099374	20.8561562689258
22	37881211	A	G	-0.1477	0.0246	0.0654	1.92e-09	22_37881211_A_G	rs73416208	14729	GCST90274798	0.00244149528443514	36.0439020708148
1	162878651	A	G	0.0692	0.0136	0.3447	3.61e-07	1_162878651_A_G	rs10917637	11772	GCST90274799	0.00219447190171898	25.8857398119049
1	210429399	A	C	0.448	0.0997	0.9937	7.01e-06	1_210429399_A_C	rs181829077	9956	GCST90274799	0.00202395540891597	20.1873103563368
1	234425332	T	G	0.0595	0.0134	0.4904	8.98e-06	1_234425332_T_G	rs10752781	11344	GCST90274799	0.00173501787620982	19.7127747685849
2	8361137	C	G	0.1112	0.0248	0.9154	7.33e-06	2_8361137_C_G	rs13021250	10915	GCST90274799	0.00183858304731461	20.101414916036
2	98857893	T	C	0.0594	0.0134	0.5305	9.3e-06	2_98857893_T_C	rs4535095	11344	GCST90274799	0.00172920086039549	19.6465690226635
3	8912627	A	G	0.0892	0.0197	0.1389	5.96e-06	3_8912627_A_G	rs36038515	11344	GCST90274799	0.00180404283499805	20.498433887331
3	123702960	A	G	-0.0656	0.0141	0.3094	3.28e-06	3_123702960_A_G	rs9881117	11791	GCST90274799	0.00183240842204268	21.6419197234315
3	143068250	A	G	0.064	0.0132	0.3961	1.24e-06	3_143068250_A_G	rs10446322	11777	GCST90274799	0.00199210116325479	23.5038131708838
3	162592726	T	C	0.3156	0.0692	0.9803	5.1e-06	3_162592726_T_C	rs141538472	9093	GCST90274799	0.00228224523913857	20.7953515611053
4	40938582	A	G	0.0739	0.0132	0.4958	2.16e-08	4_40938582_A_G	rs13119159	11344	GCST90274799	0.00275534834500319	31.3375066761829
5	9974643	C	G	-0.2968	0.0628	0.9858	2.29e-06	5_9974643_C_G	rs183684201	11782	GCST90274799	0.0018921995595334	22.3323681084015
5	33630839	A	G	0.0713	0.016	0.7649	8.34e-06	5_33630839_A_G	rs4260678	11786	GCST90274799	0.00168206019304459	19.8547942739267
6	16610802	A	G	-0.2845	0.0629	0.0136	6.1e-06	6_16610802_A_G	rs74647203	11792	GCST90274799	0.00173190064150431	20.4545337835171
6	41584211	C	G	0.1458	0.0327	0.9259	8.25e-06	6_41584211_C_G	rs11757926	7943	GCST90274799	0.00249660228554597	19.8751390671412
6	55271616	A	C	0.0677	0.015	0.2405	6.38e-06	6_55271616_A_C	rs1472639	11790	GCST90274799	0.00172477047468893	20.3667222768825
6	159512373	A	G	0.0579	0.0129	0.4703	7.18e-06	6_159512373_A_G	rs2485365	11776	GCST90274799	0.0017078022708924	20.142062597732
7	61999529	A	G	0.1832	0.039	0.9229	2.63e-06	7_61999529_A_G	rs149979178	6901	GCST90274799	0.0031873023190111	22.0595090231232
7	154418309	A	G	0.169	0.0357	0.0397	2.2e-06	7_154418309_A_G	rs76219628	11344	GCST90274799	0.00197157666399752	22.4057972700958
8	17271300	A	G	-0.0992	0.0219	0.112	5.91e-06	8_17271300_A_G	rs2073696	11782	GCST90274799	0.0017384429495836	20.5145212709624
8	133902602	A	G	-0.1099	0.0247	0.0772	8.61e-06	8_133902602_A_G	rs909357	11777	GCST90274799	0.00167817547002081	19.7937335175443
9	4934758	T	G	0.1562	0.035	0.9494	8.09e-06	9_4934758_T_G	rs13297881	11344	GCST90274799	0.00175266096303022	19.9135824011974
10	3623961	A	G	-0.1845	0.0397	0.0751	3.36e-06	10_3623961_A_G	rs11251952	11344	GCST90274799	0.00190028806128995	21.5941022057665
10	53942324	T	G	0.0734	0.0155	0.3902	2.19e-06	10_53942324_T_G	rs12146346	8388	GCST90274799	0.00266631091835208	22.419460613919
11	11427220	T	C	-0.0706	0.0159	0.2438	8.99e-06	11_11427220_T_C	rs36107074	11343	GCST90274799	0.00173513395156058	19.7123577258039
11	123332970	C	G	-0.0702	0.015	0.6744	2.87e-06	11_123332970_C_G	rs10893042	11344	GCST90274799	0.00192702692924761	21.8985385049365
13	41810092	T	C	0.2093	0.0446	0.9682	2.69e-06	13_41810092_T_C	rs141726773	11344	GCST90274799	0.00193758259096128	22.0187248446169
15	57830694	T	C	-0.0934	0.0183	0.8535	3.33e-07	15_57830694_T_C	rs55924857	11792	GCST90274799	0.00220417354478121	26.0446129397964
16	79977921	A	G	0.2122	0.0439	0.0274	1.34e-06	16_79977921_A_G	rs59235092	11784	GCST90274799	0.00197883114862315	23.360815702848
17	1645221	T	C	0.0999	0.0226	0.6877	9.85e-06	17_1645221_T_C	rs72477067	6879	GCST90274799	0.00283241536063856	19.5338484073928
19	48502692	T	C	0.206	0.0466	0.0279	9.84e-06	19_48502692_T_C	rs141637150	11779	GCST90274799	0.0016562819733241	19.5383938894247
21	14817382	A	T	-0.1308	0.0293	0.094	8.04e-06	21_14817382_A_T	rs3119485	7523	GCST90274799	0.00264204518855279	19.9234605461809
22	37842933	T	C	0.0848	0.0186	0.177	5.14e-06	22_37842933_T_C	rs5756680	9905	GCST90274799	0.00209411688812618	20.781558555847
22	37976432	T	C	0.2081	0.046	0.9743	6.07e-06	22_37976432_T_C	rs117322078	11781	GCST90274799	0.00173417349933248	20.4623148527899
1	235799305	T	G	0.176	0.0398	0.9701	9.77e-06	1_235799305_T_G	rs79638163	11792	GCST90274800	0.00165558740052836	19.5517450750339
2	31652761	A	G	0.0852	0.019	0.1223	7.32e-06	2_31652761_A_G	rs62144964	11782	GCST90274800	0.00170377561355159	20.104730677483
2	52233445	T	C	0.0577	0.0128	0.3704	6.55e-06	2_52233445_T_C	rs6751509	11782	GCST90274800	0.00172172699028926	20.3169241422628
3	174432353	A	G	-0.07	0.0158	0.2414	9.41e-06	3_174432353_A_G	rs75485361	11343	GCST90274800	0.00172744053962817	19.6248038416614
4	20169693	A	T	0.0919	0.0193	0.8082	1.92e-06	4_20169693_A_T	rs56240706	8861	GCST90274800	0.00255225357988528	22.6682696365334
4	140657353	C	G	0.0778	0.0162	0.8203	1.57e-06	4_140657353_C_G	rs6845172	11772	GCST90274800	0.00195536966715763	23.059791399078
6	32560501	A	G	0.0749	0.0153	0.7077	9.81e-07	6_32560501_A_G	rs9270551	11344	GCST90274800	0.00210813315683317	23.9609591572708
6	153065996	A	G	0.0629	0.0139	0.7114	6.03e-06	6_153065996_A_G	rs679874	11779	GCST90274800	0.00173543728180432	20.4737758216697
7	51409710	A	G	0.0937	0.0211	0.122	8.96e-06	7_51409710_A_G	rs17635883	11344	GCST90274800	0.00173537658832615	19.7168574375877
8	27696981	A	C	-0.3132	0.0684	0.0119	4.67e-06	8_27696981_A_C	rs117428573	10857	GCST90274800	0.00192745201996666	20.9628966542387
8	79506727	T	C	-0.3825	0.0746	0.0139	2.94e-07	8_79506727_T_C	rs151041734	8297	GCST90274800	0.00315856787813411	26.2833382570714
8	107366332	A	AT	0.1209	0.0267	0.8974	5.95e-06	8_107366332_A_AT	rs200247407	7943	GCST90274800	0.00257469564471879	20.4984353469232
9	1673918	A	C	0.0651	0.0138	0.5937	2.39e-06	9_1673918_A_C	rs10125254	10856	GCST90274800	0.0020457125901752	22.2496809061187
9	124977274	T	C	0.0727	0.0162	0.1931	7.2e-06	9_124977274_T_C	rs1004308	11783	GCST90274800	0.0017062445197166	20.1356229831473
9	136154304	T	C	-0.0726	0.0158	0.2166	4.33e-06	9_136154304_T_C	rs649129	10918	GCST90274800	0.00193008724772435	21.1095757190593
10	5815194	A	T	-0.0867	0.0174	0.8028	6.27e-07	10_5815194_A_T	rs12570881	11344	GCST90274800	0.00218385604272818	24.823506200641
10	6002368	T	G	0.3692	0.0127	0.5146	8.39e-186	10_6002368_T_G	rs2228059	11344	GCST90274800	0.0693336013587914	844.96626047695
10	6009462	T	G	-0.1967	0.0135	0.3975	4.34e-48	10_6009462_T_G	rs7898286	11344	GCST90274800	0.0183705659992177	212.25826401102
11	37594094	A	G	-0.2278	0.0492	0.9801	3.66e-06	11_37594094_A_G	rs145793996	11779	GCST90274800	0.00181668286234764	21.4340128737272
11	97047987	A	G	-0.1381	0.0303	0.9503	5.17e-06	11_97047987_A_G	rs17129907	11790	GCST90274800	0.00175882962678247	20.7696138526927
12	38055500	T	C	0.2488	0.0553	0.0166	6.82e-06	12_38055500_T_C	rs142180961	10724	GCST90274800	0.00188397316839048	20.2380883268701
12	111932800	T	C	-0.0748	0.0133	0.5243	1.87e-08	12_111932800_T_C	rs7137828	11344	GCST90274800	0.00278050995231571	31.6244760495574
13	98893318	C	G	0.0894	0.0197	0.8608	5.68e-06	13_98893318_C_G	rs4772056	11344	GCST90274800	0.00181212710622966	20.5904581662295
14	86567756	T	TG	-0.0682	0.0147	0.595	3.49e-06	14_86567756_T_TG	rs200144408	8368	GCST90274800	0.00256564598242336	21.5194054651296
15	94729209	A	T	-0.0849	0.017	0.4367	5.91e-07	15_94729209_A_T	rs117046642	7943	GCST90274800	0.00313019516735449	24.9349310245534
18	12175379	T	C	0.14	0.0294	0.0658	1.92e-06	18_12175379_T_C	rs4459616	9899	GCST90274800	0.00228547450678889	22.6711555417197
19	14884642	T	C	0.1794	0.0395	0.963	5.58e-06	19_14884642_T_C	rs140982443	9906	GCST90274800	0.00207801631279569	20.6235295928499
19	35402241	A	G	-0.1	0.0226	0.8163	9.65e-06	19_35402241_A_G	rs200873126	7942	GCST90274800	0.00245914383353257	19.5737366720849
20	2629394	A	T	0.1159	0.0241	0.8743	1.52e-06	20_2629394_A_T	rs192538756	9461	GCST90274800	0.0024385709338689	23.1228291224728
21	15303777	A	G	0.3794	0.0799	0.0158	2.05e-06	21_15303777_A_G	rs117484888	7423	GCST90274800	0.00302833870783602	22.5415650448115
21	39896592	A	G	0.0796	0.0169	0.8384	2.48e-06	21_39896592_A_G	rs2836464	11791	GCST90274800	0.0018779573877273	22.1808944184566
1	96622380	A	C	-0.0802	0.0164	0.7781	1.01e-06	1_96622380_A_C	rs33998516	11336	GCST90274801	0.00210516421193347	23.9102662147871
2	13468626	T	C	-0.2432	0.0525	0.021	3.61e-06	2_13468626_T_C	rs75788494	10574	GCST90274801	0.00202529719407036	21.4548944732877
2	193404884	A	T	0.0597	0.0135	0.4446	9.77e-06	2_193404884_A_T	rs13028360	11336	GCST90274801	0.00172215691575747	19.5525991270028
3	63484616	T	C	0.1688	0.0349	0.0418	1.32e-06	3_63484616_T_C	rs115193412	11778	GCST90274801	0.00198226056615284	23.3894644400388
3	163713211	T	C	0.1668	0.0373	0.0383	7.75e-06	3_163713211_T_C	rs13092332	11776	GCST90274801	0.0016952734453576	19.994044919057
3	189579511	A	G	-0.0585	0.0128	0.5609	4.87e-06	3_189579511_A_G	rs17448036	11783	GCST90274801	0.00176956582261837	20.8842109421827
4	108605133	A	C	-0.1038	0.0234	0.1174	9.17e-06	4_108605133_A_C	rs10024009	10274	GCST90274801	0.00191157986656561	19.673355579796
5	17221637	T	C	-0.0713	0.0161	0.3974	9.49e-06	5_17221637_T_C	rs2731803	11782	GCST90274801	0.00166182759533028	19.6089157102325
6	32628224	A	T	0.0923	0.0189	0.221	1.04e-06	6_32628224_A_T	rs41270871	8742	GCST90274801	0.00272073211064322	23.8440719793043
7	6380998	A	G	-0.068	0.0148	0.2897	4.34e-06	7_6380998_A_G	rs28852438	11336	GCST90274801	0.00185877383700573	21.1065750180553
7	158133754	T	C	-0.0903	0.0202	0.7451	7.81e-06	7_158133754_T_C	rs146730540	7943	GCST90274801	0.00250955629813952	19.9785
8	504034	A	G	0.1383	0.0303	0.9451	5.01e-06	8_504034_A_G	rs56702825	11766	GCST90274801	0.00176751032729086	20.8298083916974
8	70106392	C	G	-0.0893	0.017	0.1776	1.5e-07	8_70106392_C_G	rs1462017	11774	GCST90274801	0.00233810724444168	27.5887038298568
8	82998811	A	G	-0.3662	0.0815	0.985	7.01e-06	8_82998811_A_G	rs145734140	8187	GCST90274801	0.00245995414319106	20.184377304597
9	27215497	T	C	-0.1279	0.0272	0.9323	2.57e-06	9_27215497_T_C	rs77529534	11775	GCST90274801	0.00187425045394926	22.1069846203047
9	31560030	C	G	-0.1467	0.0295	0.0555	6.6e-07	9_31560030_C_G	rs79982350	11336	GCST90274801	0.00217675712405266	24.7251859687137
9	91976386	A	G	0.0908	0.0192	0.1411	2.25e-06	9_91976386_A_G	rs4877075	11336	GCST90274801	0.00196903492068854	22.3610715217743
10	67955765	T	G	0.2446	0.0517	0.9819	2.23e-06	10_67955765_T_G	rs34557923	10913	GCST90274801	0.00204690550118154	22.3795948391824
12	89686567	T	C	-0.1893	0.0418	0.9682	5.93e-06	12_89686567_T_C	rs3895928	11783	GCST90274801	0.00173755084354746	20.5057162123349
12	113643865	CA	C	0.1183	0.0264	0.1028	7.43e-06	12_113643865_CA_C	rs71447205	8373	GCST90274801	0.0023924357190079	20.0751078087998
12	118130693	T	G	0.1696	0.0371	0.9648	4.84e-06	12_118130693_T_G	rs77595989	11767	GCST90274801	0.00177283170044684	20.8944072232445
14	23580861	T	G	0.1915	0.043	0.0279	8.45e-06	14_23580861_T_G	rs57876893	11776	GCST90274801	0.00168140374155861	19.8301902091245
16	8011846	T	C	-0.0726	0.0153	0.7391	2.08e-06	16_8011846_T_C	rs12599620	11336	GCST90274801	0.00198229729043614	22.5119829325727
16	70109850	T	G	-0.0615	0.0138	0.6045	8.33e-06	16_70109850_T_G	rs4985487	11336	GCST90274801	0.0017489283054256	19.8570820265131
17	2272057	T	C	0.2309	0.0486	0.0251	2.02e-06	17_2272057_T_C	rs2429911	11294	GCST90274801	0.00199462117795302	22.5682775057083
17	43658721	T	G	0.0884	0.0185	0.517	1.77e-06	17_43658721_T_G	rs2693361	7943	GCST90274801	0.00286635436793601	22.8271507390081
19	16896917	A	T	-0.4006	0.0904	0.0103	9.36e-06	19_16896917_A_T	rs146575213	8776	GCST90274801	0.00223263490061082	19.6329718761728
1	176930254	A	T	-0.3259	0.0548	0.9804	2.73e-09	1_176930254_A_T	rs114882743	11345	GCST90274802	0.00310778743996574	35.3615290473628
1	242536005	T	G	0.1508	0.0327	0.0512	4e-06	1_242536005_T_G	rs12092228	9892	GCST90274802	0.00214531155656471	21.2627465102377
2	111999407	T	C	-0.3301	0.0737	0.9817	7.5e-06	2_111999407_T_C	rs139637682	8488	GCST90274802	0.00235790047375547	20.0564344966905
2	117363487	T	C	0.0625	0.0139	0.4639	6.91e-06	2_117363487_T_C	rs2584966	9906	GCST90274802	0.00203679181478586	20.2135569409642
2	136675328	T	G	-0.2174	0.0469	0.9707	3.56e-06	2_136675328_T_G	rs77654242	10294	GCST90274802	0.002082973107492	21.4827071235221
2	212465664	T	C	-0.0915	0.0206	0.8803	8.92e-06	2_212465664_T_C	rs7559734	11345	GCST90274802	0.00173599575402882	19.7256434712604
2	239715033	A	C	-0.2749	0.0524	0.9809	1.55e-07	2_239715033_A_C	rs149756404	11302	GCST90274802	0.00242926728660353	27.5175678660438
3	184205438	T	C	-0.0962	0.0217	0.8992	9.29e-06	3_184205438_T_C	rs113334480	11788	GCST90274802	0.00166443596569285	19.6497480390089
4	24758319	A	G	-0.0649	0.0141	0.5847	4.17e-06	4_24758319_A_G	rs1072074	11785	GCST90274802	0.001794492069331	21.1825119025448
4	152291909	T	C	-0.1219	0.0262	0.9068	3.28e-06	4_152291909_T_C	rs11931996	11345	GCST90274802	0.00190446257295179	21.6435382735804
5	39436460	T	G	-0.0649	0.0144	0.2795	6.58e-06	5_39436460_T_G	rs6874610	11783	GCST90274802	0.00172091928789624	20.3091004533957
5	107423766	A	G	-0.0882	0.0177	0.8432	6.26e-07	5_107423766_A_G	rs59356989	11790	GCST90274802	0.00210166325507461	24.826583569256
5	126053775	T	G	0.0625	0.0138	0.4358	5.93e-06	5_126053775_T_G	rs2408771	11345	GCST90274802	0.00180473261993976	20.5080937337107
5	174179760	T	C	-0.0951	0.0201	0.1233	2.23e-06	5_174179760_T_C	rs75246422	11793	GCST90274802	0.00189461520828739	22.3818128439197
5	174836306	T	C	-0.1673	0.0366	0.0423	4.85e-06	5_174836306_T_C	rs72815428	11775	GCST90274802	0.00177132737912045	20.8908417543575
6	66547346	C	G	0.0624	0.0135	0.6437	3.8e-06	6_66547346_C_G	rs2814092	11792	GCST90274802	0.00180853959758656	21.3613146389266
6	158194819	A	G	0.0604	0.0135	0.4998	7.67e-06	6_158194819_A_G	rs2770113	11345	GCST90274802	0.00176131177133599	20.0138099813736
7	21240100	T	C	0.0633	0.0132	0.3948	1.62e-06	7_21240100_T_C	rs1920106	11792	GCST90274802	0.00194637252095003	22.9924839609709
7	35414652	A	G	-0.1414	0.031	0.0498	5.08e-06	7_35414652_A_G	rs75360344	11774	GCST90274802	0.00176394342723386	20.8018352860241
8	14156196	A	G	0.1577	0.0351	0.961	7.03e-06	8_14156196_A_G	rs78289993	11785	GCST90274802	0.00170992208463613	20.1825224641526
8	23691952	A	T	-0.096	0.0215	0.8859	8e-06	8_23691952_A_T	rs28552890	11345	GCST90274802	0.00175427834959069	19.9337486631131
8	118629302	T	C	-0.2558	0.0564	0.9848	5.75e-06	8_118629302_T_C	rs113702571	11786	GCST90274802	0.00174228465253601	20.5669157671755
10	19368604	T	C	0.138	0.0309	0.9508	7.97e-06	10_19368604_T_C	rs79340054	11780	GCST90274802	0.00169028998698093	19.9419431334609
12	23245149	T	G	-0.2421	0.0536	0.0211	6.28e-06	12_23245149_T_G	rs139152046	9422	GCST90274802	0.00216061576658559	20.3970707538993
12	52739413	T	TG	-0.2362	0.0468	0.9733	4.49e-07	12_52739413_T_TG	rs199658824	8391	GCST90274802	0.00302648121207287	25.4662239363652
13	30065064	C	G	0.0637	0.014	0.3575	5.36e-06	13_30065064_C_G	rs7324443	11345	GCST90274802	0.00182148881690331	20.6988503746144
13	44396409	A	G	-0.0816	0.0171	0.8025	1.82e-06	13_44396409_A_G	rs10870773	11345	GCST90274802	0.00200314675771078	22.7672999157214
13	96638651	T	C	-0.0857	0.018	0.1597	1.93e-06	13_96638651_T_C	rs12863903	11345	GCST90274802	0.00199409224964861	22.6641828591483
14	92763907	C	G	-0.1162	0.0253	0.0991	4.37e-06	14_92763907_C_G	rs8015296	9461	GCST90274802	0.00222467682205627	21.0901367983395
14	102333234	T	C	0.1091	0.0236	0.0906	3.78e-06	14_102333234_T_C	rs12895022	11774	GCST90274802	0.00181181515808119	21.3674018234443
15	42484321	T	C	-0.1905	0.0419	0.9711	5.45e-06	15_42484321_T_C	rs79599491	11306	GCST90274802	0.00182498637878826	20.6673636830295
15	46123423	T	G	-0.3175	0.0705	0.9893	6.68e-06	15_46123423_T_G	rs77223587	10324	GCST90274802	0.0019606897424731	20.2779983852391
16	8393906	C	G	0.1077	0.0227	0.1032	2.09e-06	16_8393906_C_G	rs39779	11345	GCST90274802	0.00198022408747456	22.5062492410898
16	76626873	C	G	-0.09	0.0195	0.1382	3.92e-06	16_76626873_C_G	rs12445031	11339	GCST90274802	0.00187510645135583	21.2980178897673
16	88684495	T	G	-0.105	0.0136	0.3783	1.16e-14	16_88684495_T_G	rs17700884	11775	GCST90274802	0.00503670973339016	59.5973582857647
22	17005246	T	C	0.0828	0.0186	0.4646	8.52e-06	22_17005246_T_C	rs5992909	6879	GCST90274802	0.00287250087220312	19.8110958883595
22	46922217	A	G	-0.1122	0.0246	0.093	5.09e-06	22_46922217_A_G	rs73181003	11345	GCST90274802	0.00183027098311026	20.7988312587551
1	78975194	T	C	-0.1967	0.0443	0.9795	8.99e-06	1_78975194_T_C	rs115120333	14743	GCST90274803	0.0013354727346825	19.7125291271356
2	32489851	T	C	-0.1857	0.0123	0.3734	1.68e-51	2_32489851_T_C	rs385076	14296	GCST90274803	0.0156938409780945	227.90445928307
2	125030834	T	C	0.2026	0.0458	0.9792	9.71e-06	2_125030834_T_C	rs144626837	14741	GCST90274803	0.00132569877268392	19.5654120533344
2	126751021	T	C	-0.0702	0.0153	0.7336	4.47e-06	2_126751021_T_C	rs12711729	11345	GCST90274803	0.00185217376215032	21.0481918928357
3	115001900	A	T	-0.3049	0.0604	0.989	4.46e-07	3_115001900_A_T	rs139760701	13809	GCST90274803	0.00184195092492565	25.4787470220917
3	196038580	A	C	-0.1184	0.0266	0.9337	8.54e-06	3_196038580_A_C	rs11918804	11791	GCST90274803	0.00167749160362715	19.8091782453418
4	121893301	A	G	0.072	0.0146	0.8077	8.16e-07	4_121893301_A_G	rs12648080	14743	GCST90274803	0.00164686349320053	24.3164606445885
5	19698240	T	C	0.1557	0.0344	0.9627	6.01e-06	5_19698240_T_C	rs62351325	14744	GCST90274803	0.00138752879039005	20.483370694493
5	68682536	A	C	-0.16	0.0267	0.9351	2.07e-09	5_68682536_A_C	rs17229943	14744	GCST90274803	0.00242966080712709	35.9052973123156
5	83710370	T	C	0.0637	0.0143	0.2088	8.41e-06	5_83710370_T_C	rs72766437	14734	GCST90274803	0.00134493604411794	19.8402817119453
6	38300402	A	G	0.2157	0.0461	0.0204	2.88e-06	6_38300402_A_G	rs4140444	14741	GCST90274803	0.00148295160204817	21.8896850060359
6	138336137	A	G	-0.0547	0.0123	0.5914	8.7e-06	6_138336137_A_G	rs4612182	14743	GCST90274803	0.00133966547410177	19.7744999686097
6	158786921	T	C	-0.0861	0.0181	0.2688	1.97e-06	6_158786921_T_C	rs7755771	10893	GCST90274803	0.00207300533753133	22.6240008054798
6	162785078	A	T	0.0676	0.0138	0.2767	9.65e-07	6_162785078_A_T	rs12201187	13245	GCST90274803	0.00180841109342214	23.9921758271104
7	11104167	T	G	-0.082	0.0165	0.8341	6.71e-07	7_11104167_T_G	rs67424072	14296	GCST90274803	0.0017246287969919	24.6944327540553
7	155637974	T	C	-0.163	0.0301	0.0477	6.12e-08	7_155637974_T_C	rs56836641	14743	GCST90274803	0.00198515012517194	29.3213051878234
8	144606172	C	G	-0.0935	0.0157	0.8179	2.59e-09	8_144606172_C_G	rs12681624	13657	GCST90274803	0.00259025317913375	35.4617621030966
9	20069041	A	C	-0.1954	0.0425	0.0236	4.27e-06	9_20069041_A_C	rs112338272	14721	GCST90274803	0.00143387329324263	21.1354866130324
10	17082153	T	G	0.0796	0.018	0.8662	9.77e-06	10_17082153_T_G	rs56266057	14295	GCST90274803	0.00136616527367325	19.553313314247
11	268430	C	G	-0.0629	0.0137	0.7543	4.41e-06	11_268430_C_G	rs11605127	14730	GCST90274803	0.00142901357090276	21.0766306635029
11	6482713	C	G	0.0595	0.0133	0.5639	7.69e-06	11_6482713_C_G	rs4758106	12411	GCST90274803	0.00160999341295429	20.0106252361691
11	86685696	T	G	-0.117	0.0254	0.0649	4.1e-06	11_86685696_T_G	rs55858715	13233	GCST90274803	0.00160084830716484	21.2147856057217
11	105060888	T	C	0.1154	0.0225	0.9237	2.91e-07	11_105060888_T_C	rs60235102	14722	GCST90274803	0.0017836287180494	26.3019276031001
11	112025306	A	C	0.2039	0.0135	0.7618	1.53e-51	11_112025306_A_C	rs5744249	14742	GCST90274803	0.0152384775232822	228.090917005229
11	112433719	T	C	0.1374	0.0291	0.0465	2.34e-06	11_112433719_T_C	rs35495214	14735	GCST90274803	0.00151070879893818	22.2909478658338
11	116331456	A	G	0.2866	0.0629	0.9893	5.2e-06	11_116331456_A_G	rs113841145	13809	GCST90274803	0.00150119255574655	20.7581275637625
13	90838056	T	G	-0.0568	0.0128	0.69	9.1e-06	13_90838056_T_G	rs7990672	14295	GCST90274803	0.00137560815606562	19.688651243879
16	52032393	A	C	0.0746	0.0165	0.851	6.15e-06	16_52032393_A_C	rs35656694	14744	GCST90274803	0.00138449932157254	20.4385862073604
16	54161464	A	C	0.2532	0.0525	0.9857	1.42e-06	16_54161464_A_C	rs148504635	14737	GCST90274803	0.00157584968676654	23.2567943465912
16	84730435	C	G	-0.278	0.0581	0.9792	1.71e-06	16_84730435_C_G	rs113552426	11249	GCST90274803	0.00203114252669372	22.8907543824185
18	28763724	A	G	-0.2314	0.0472	0.9814	9.46e-07	18_28763724_A_G	rs77994606	14743	GCST90274803	0.00162760647924987	24.0316611980955
19	5344989	T	C	0.0581	0.0126	0.3565	4.01e-06	19_5344989_T_C	rs2108621	14296	GCST90274803	0.00148508458989224	21.2593710923197
20	51289816	A	T	-0.0567	0.0124	0.371	4.82e-06	20_51289816_A_T	rs1403742	14296	GCST90274803	0.0014604056291637	20.9055686734375
21	15968566	CA	C	-0.3011	0.0663	0.0126	5.59e-06	21_15968566_CA_C	rs35538453	10407	GCST90274803	0.00197792148796884	20.621059919836
1	15404794	A	G	0.0921	0.0201	0.1213	4.6e-06	1_15404794_A_G	rs7512350	11771	GCST90274804	0.00178049123112461	20.9919773306667
1	162509685	A	C	0.0537	0.012	0.4791	7.64e-06	1_162509685_A_C	rs6693634	14295	GCST90274804	0.00139892344761346	20.0228232336481
1	183830781	A	G	-0.0644	0.0145	0.7923	8.94e-06	1_183830781_A_G	rs3010065	14724	GCST90274804	0.00133791487842406	19.7231707637736
2	102637685	C	G	0.4727	0.0474	0.0198	2.01e-23	2_102637685_C_G	rs78714574	14735	GCST90274804	0.00670413894981464	99.4387302119531
2	102843538	CTTTTG	C	-0.2417	0.042	0.0263	8.68e-09	2_102843538_CTTTTG_C	rs140698681	11334	GCST90274804	0.00291342859859663	33.111440697566
2	102912664	A	C	0.5719	0.0148	0.1798	0	2_102912664_A_C	rs951774	14728	GCST90274804	0.0920521413197911	1492.99303932021
2	103166288	T	C	-0.401	0.0142	0.1988	1.92e-175	2_103166288_T_C	rs75366565	14735	GCST90274804	0.0513418662473518	797.357539570163
2	103401780	A	C	0.3635	0.0303	0.0405	3.7e-33	2_103401780_A_C	rs2732865	14743	GCST90274804	0.00966760049819436	143.901279020634
2	103454352	T	G	-0.1397	0.0284	0.0535	8.7e-07	2_103454352_T_G	rs113070302	14743	GCST90274804	0.00163854386555938	24.1934170973827
2	236845654	A	G	0.1235	0.0278	0.0625	8.89e-06	2_236845654_A_G	rs114696908	14295	GCST90274804	0.00137867214418028	19.7325656954262
3	10580281	A	C	0.0935	0.02	0.8764	2.94e-06	3_10580281_A_C	rs7642750	11788	GCST90274804	0.00185062592583557	21.8519168858161
3	58414784	A	G	-0.1646	0.0342	0.0317	1.49e-06	3_58414784_A_G	rs35021151	14735	GCST90274804	0.001569549898223	23.1605302584293
3	79589418	A	G	-0.2015	0.042	0.9745	1.61e-06	3_79589418_A_G	rs62257659	14727	GCST90274804	0.00156048283159977	23.0140226825888
3	146882115	A	G	-0.0956	0.0196	0.8928	1.07e-06	3_146882115_A_G	rs78199195	14295	GCST90274804	0.00166148837432259	23.7871754496603
5	9342797	A	G	0.0658	0.0147	0.2237	7.6e-06	5_9342797_A_G	rs34333927	14741	GCST90274804	0.00135737632490514	20.0335627365389
5	120319225	A	T	-0.1505	0.0336	0.9589	7.49e-06	5_120319225_A_T	rs139290695	11791	GCST90274804	0.00169865609385386	20.0595309349056
6	801754	A	C	0.1039	0.0222	0.0787	2.87e-06	6_801754_A_C	rs78035061	14295	GCST90274804	0.00152994574711	21.9010219388158
6	133019858	T	C	0.056	0.0125	0.3421	7.46e-06	6_133019858_T_C	rs2267951	14295	GCST90274804	0.00140204689457902	20.0676
7	29690677	A	G	-0.3006	0.0649	0.0131	3.63e-06	7_29690677_A_G	rs117145942	13164	GCST90274804	0.00162702229098087	21.4497666423536
7	47517191	A	G	0.1408	0.0299	0.0468	2.49e-06	7_47517191_A_G	rs80317525	14730	GCST90274804	0.00150316577313105	22.1719536284919
7	156048777	T	C	-0.1045	0.022	0.0762	2.03e-06	7_156048777_T_C	rs73176827	14733	GCST90274804	0.0015290843707246	22.5594371478993
8	67827730	A	T	-0.3331	0.0754	0.0269	9.97e-06	8_67827730_A_T	rs190615956	7424	GCST90274804	0.00262197415244892	19.5114506788325
8	102663032	A	ATATCTATC	-0.178	0.0377	0.9579	2.34e-06	8_102663032_A_ATATCTATC	rs144315890	10406	GCST90274804	0.0021376869366711	22.2881399547501
9	1057984	A	G	0.2415	0.0532	0.017	5.64e-06	9_1057984_A_G	rs148530961	14295	GCST90274804	0.0014394654440311	20.6039382486564
9	29175150	C	G	-0.1084	0.0243	0.0677	8.16e-06	9_29175150_C_G	rs62554051	14735	GCST90274804	0.00134868260551193	19.8969755318093
10	47584857	C	G	-0.2162	0.0479	0.0325	6.37e-06	10_47584857_C_G	rs60148804	9829	GCST90274804	0.00206838699268563	20.3681682313563
10	61379709	A	G	-0.1505	0.0313	0.0389	1.52e-06	10_61379709_A_G	rs117195704	14730	GCST90274804	0.00156711351244833	23.1166742639408
11	37732931	T	C	-0.1848	0.0415	0.0239	8.47e-06	11_37732931_T_C	rs139990768	13860	GCST90274804	0.0014286426619138	19.8264549281463
12	54443328	CT	C	-0.0671	0.015	0.6643	7.7e-06	12_54443328_CT_C	rs11418872	10893	GCST90274804	0.00183365632462334	20.0070370615176
12	99887674	A	G	0.0662	0.0147	0.1899	6.69e-06	12_99887674_A_G	rs7398357	14735	GCST90274804	0.00137446547654402	20.2778710996874
14	20930038	A	C	0.0657	0.0142	0.7591	3.71e-06	14_20930038_A_C	rs1760941	14295	GCST90274804	0.00149527136525769	21.4039182897512
14	62549256	T	C	-0.0553	0.0124	0.3212	8.21e-06	14_62549256_T_C	rs68109559	14732	GCST90274804	0.00134821534100373	19.8860226137443
14	94844947	T	C	0.2643	0.0445	0.0204	2.86e-09	14_94844947_T_C	rs28929474	14743	GCST90274804	0.00238698968952069	35.2708060636396
15	70052155	A	G	0.1945	0.0439	0.021	9.4e-06	15_70052155_A_G	rs75969720	14743	GCST90274804	0.00132967789592182	19.6268792913431
16	54743526	A	G	-0.1103	0.0243	0.0692	5.65e-06	16_54743526_A_G	rs1477086	14295	GCST90274804	0.00143922541692938	20.6004976439822
16	87926882	A	C	-0.1483	0.0317	0.0536	2.89e-06	16_87926882_A_C	rs117599131	13231	GCST90274804	0.00165140395252617	21.8825598337695
17	64305051	A	G	-0.3382	0.0378	0.9715	3.65e-19	17_64305051_A_G	rs78357146	14743	GCST90274804	0.00540040114963756	80.039559073645
19	52051784	A	G	0.095	0.0211	0.8846	6.72e-06	19_52051784_A_G	rs10401247	11344	GCST90274804	0.00178377759877501	20.2677586992513
20	51193977	A	G	0.073	0.0149	0.8157	9.62e-07	20_51193977_A_G	rs34174304	14725	GCST90274804	0.00162746068872371	24.0001630419529
21	24054958	T	C	-0.2071	0.0454	0.9784	5.07e-06	21_24054958_T_C	rs140199696	14295	GCST90274804	0.00145355878609204	20.8059584132683
22	19662319	T	C	-0.2754	0.056	0.9865	8.75e-07	22_19662319_T_C	rs79097546	14256	GCST90274804	0.00169362780226525	24.1819258754638
22	34904594	A	G	0.2387	0.0512	0.9848	3.13e-06	22_34904594_A_G	rs116935210	14733	GCST90274804	0.00147310429064446	21.7323132694063
1	89516076	C	G	-0.077	0.0171	0.6598	6.7e-06	1_89516076_C_G	rs6702801	7943	GCST90274805	0.00254622890293784	20.2712188816436
1	105113404	T	C	0.0783	0.0171	0.174	4.67e-06	1_105113404_T_C	rs12047801	11785	GCST90274805	0.00177594596281424	20.9632007916538
1	116784131	A	G	0.2658	0.0565	0.0186	2.55e-06	1_116784131_A_G	rs115494443	10853	GCST90274805	0.00203506617552883	22.1275340667905
2	170964850	T	C	0.2215	0.0469	0.0311	2.33e-06	2_170964850_T_C	rs115602471	11340	GCST90274805	0.00196306795468881	22.3010429329997
3	147628690	A	G	0.1502	0.0339	0.0497	9.39e-06	3_147628690_A_G	rs190042298	9897	GCST90274805	0.00197959486892412	19.6269446268802
5	67352803	T	G	0.0775	0.0175	0.1932	9.49e-06	5_67352803_T_G	rs10063171	11340	GCST90274805	0.0017264889395118	19.6087859482417
5	161958436	A	G	-0.0822	0.0181	0.4388	5.59e-06	5_161958436_A_G	rs10057700	8587	GCST90274805	0.00239609021159573	20.6198414668527
6	32586222	A	G	-0.3263	0.0266	0.0799	1.36e-34	6_32586222_A_G	rs11759846	11788	GCST90274805	0.0126043930564513	150.451729295397
6	32603879	A	C	-0.2444	0.0462	0.0316	1.22e-07	6_32603879_A_C	rs9272305	8587	GCST90274805	0.00324835846449788	27.9780401211619
6	32656094	T	C	-0.3251	0.0554	0.0358	4.4e-09	6_32656094_T_C	rs13195317	11301	GCST90274805	0.00303791889506205	34.4300412682327
6	84066908	T	C	-0.0845	0.0189	0.178	7.79e-06	6_84066908_T_C	rs12529944	11340	GCST90274805	0.00175959168453479	19.9854166922791
7	89060931	T	G	0.131	0.0286	0.0604	4.64e-06	7_89060931_T_G	rs10233998	11785	GCST90274805	0.00177708611228484	20.9766830331522
8	89744017	A	T	0.2438	0.0524	0.9824	3.28e-06	8_89744017_A_T	rs16886503	11786	GCST90274805	0.00183333341661278	21.6436810651202
11	60773403	CA	C	0.073	0.0165	0.4802	9.68e-06	11_60773403_CA_C	rs11461659	7943	GCST90274805	0.00245824041605108	19.5689924319592
11	80672314	T	C	-0.2056	0.0452	0.0233	5.4e-06	11_80672314_T_C	rs72937918	11772	GCST90274805	0.00175451244588423	20.6869069237219
11	98540302	A	AAC	0.1696	0.0371	0.9558	4.84e-06	11_98540302_A_AAC	rs145501816	8391	GCST90274805	0.00248433341501226	20.8929781422759
11	118755738	A	G	0.0754	0.0142	0.5264	1.1e-07	11_118755738_A_G	rs523604	10290	GCST90274805	0.00273251332491727	28.1891242443643
12	28953348	A	G	0.1568	0.0352	0.9527	8.41e-06	12_28953348_A_G	rs76012752	11340	GCST90274805	0.0017467649200715	19.839475563718
12	103893494	T	G	0.0961	0.0208	0.8877	3.83e-06	12_103893494_T_G	rs7138689	11777	GCST90274805	0.00180925162220992	21.3425518981656
12	114539621	T	C	0.062	0.013	0.5326	1.85e-06	12_114539621_T_C	rs4767214	11772	GCST90274805	0.00192844873256169	22.7416977805122
14	81651382	T	C	-0.1609	0.0361	0.9585	8.31e-06	14_81651382_T_C	rs76544453	11788	GCST90274805	0.00168238849534572	19.8620464846444
14	83490781	A	G	-0.1825	0.0406	0.0323	6.95e-06	14_83490781_A_G	rs78267257	10903	GCST90274805	0.00184979481902308	20.201982845372
17	32073614	T	C	0.2176	0.0439	0.9755	7.17e-07	17_32073614_T_C	rs117537822	11788	GCST90274805	0.00207990922240922	24.5649028633281
17	53509585	A	G	-0.0856	0.0187	0.8232	4.7e-06	17_53509585_A_G	rs61098036	9891	GCST90274805	0.00211400029684564	20.9496364732298
18	308555	A	G	0.1116	0.0221	0.9015	4.42e-07	18_308555_A_G	rs11878153	11787	GCST90274805	0.00215874831908727	25.4958881461225
20	55282711	A	G	-0.0896	0.0198	0.1376	6.03e-06	20_55282711_A_G	rs2426634	11787	GCST90274805	0.00173431706353119	20.4744357570147
2	192579384	A	G	0.2016	0.0424	0.9733	1.99e-06	2_192579384_A_G	rs79419497	11789	GCST90274806	0.00191399298437662	22.6034982439085
3	12396234	T	C	0.2095	0.0419	0.0287	5.73e-07	3_12396234_T_C	rs142641125	11789	GCST90274806	0.0021161334010496	24.9957587581644
3	64865615	T	C	-0.1048	0.0217	0.8961	1.37e-06	3_64865615_T_C	rs77853517	11787	GCST90274806	0.00197488260913829	23.3200459017906
3	125991040	A	T	0.0854	0.0174	0.8293	9.2e-07	3_125991040_A_T	rs7638939	11769	GCST90274806	0.0020426298390052	24.0848216910274
3	137247468	T	C	0.1737	0.038	0.039	4.85e-06	3_137247468_T_C	rs75739108	11341	GCST90274806	0.00183899983580303	20.8908373846908
4	14756774	A	G	-0.1462	0.0329	0.1075	8.84e-06	4_14756774_A_G	rs111783480	9265	GCST90274806	0.00212683045881988	19.7428201713319
4	34713434	T	G	0.1176	0.0255	0.9036	3.99e-06	4_34713434_T_G	rs79925007	11341	GCST90274806	0.00187184222400934	21.2646229972458
4	47700645	T	C	-0.0886	0.0196	0.1258	6.17e-06	4_47700645_T_C	rs77880908	11770	GCST90274806	0.0017331075180609	20.4306177297267
4	138235156	T	G	-0.0646	0.0139	0.6861	3.36e-06	4_138235156_T_G	rs6535212	11784	GCST90274806	0.00182956315144178	21.5954232408883
5	35188802	T	C	-0.1216	0.026	0.9334	2.91e-06	5_35188802_T_C	rs4703508	11789	GCST90274806	0.00185198912381231	21.8698986167529
8	62639773	A	G	0.3327	0.0736	0.0111	6.17e-06	8_62639773_A_G	rs72659067	9980	GCST90274806	0.00204329528134216	20.4297443173948
9	88777064	T	C	0.1434	0.0306	0.0611	2.78e-06	9_88777064_T_C	rs11141276	9265	GCST90274806	0.0023647314102122	21.9564281079987
10	2293803	T	G	-0.1999	0.0431	0.0244	3.52e-06	10_2293803_T_G	rs74852566	11789	GCST90274806	0.00182138745266644	21.5078680656077
10	34837139	A	G	-0.0621	0.0137	0.4037	5.82e-06	10_34837139_A_G	rs1657222	11340	GCST90274806	0.00180860128376122	20.5430755881659
10	67202938	T	C	-0.1222	0.0259	0.9188	2.38e-06	10_67202938_T_C	rs10996419	11784	GCST90274806	0.00188551723755474	22.257130295701
11	128560199	C	G	0.0728	0.016	0.7076	5.36e-06	11_128560199_C_G	rs55813957	11341	GCST90274806	0.00182213009009873	20.6988490873821
13	85868678	A	G	0.1922	0.0414	0.0318	3.44e-06	13_85868678_A_G	rs77832761	11785	GCST90274806	0.00182550474611942	21.5492607012105
13	95200973	CA	C	-0.2759	0.0539	0.0229	3.08e-07	13_95200973_CA_C	rs145516501	8383	GCST90274806	0.00311581104420497	26.1952317538861
14	55563894	C	G	-0.2699	0.0576	0.9727	2.79e-06	14_55563894_C_G	rs144129701	11341	GCST90274806	0.0019322773477186	21.9525111858712
16	1789487	A	ATC	0.0917	0.0203	0.8218	6.27e-06	16_1789487_A_ATC	rs200667067	8372	GCST90274806	0.00243142085456629	20.4005949848115
16	77431739	T	C	-0.0728	0.0153	0.7384	1.95e-06	16_77431739_T_C	rs36006983	11341	GCST90274806	0.00199233526986524	22.6361885017293
17	103299	A	C	-0.0723	0.0149	0.6969	1.22e-06	17_103299_A_C	rs28515912	10723	GCST90274806	0.0021909637111872	23.5408992035216
17	73558213	G	GT	-0.081	0.0177	0.7096	4.73e-06	17_73558213_G_GT	rs35252272	7307	GCST90274806	0.00285786339938265	20.9365258634657
18	58028057	A	G	-0.0622	0.0138	0.6878	6.57e-06	18_58028057_A_G	rs1943222	11789	GCST90274806	0.00172027500638071	20.311823422377
19	54588401	CAAAT	C	0.0798	0.0175	0.5014	5.12e-06	19_54588401_CAAAT_C	rs150999021	7456	GCST90274806	0.0027810851967346	20.7880223175966
19	55506516	T	TA	-0.1007	0.0197	0.222	3.19e-07	19_55506516_T_TA	rs35266089	7943	GCST90274806	0.00327880523368772	26.1226434206797
1	9746065	T	G	-0.1722	0.0376	0.0444	4.65e-06	1_9746065_T_G	rs72633862	11774	GCST90274807	0.00177825320402681	20.9708882670558
1	41433965	T	C	-0.2372	0.0487	0.0189	1.11e-06	1_41433965_T_C	rs114363239	11782	GCST90274807	0.00200945763367786	23.7190733978282
1	67400701	A	G	0.1935	0.0435	0.9708	8.66e-06	1_67400701_A_G	rs112421516	11336	GCST90274807	0.00174247349562842	19.7836671150469
1	72288886	A	AT	-0.0779	0.0174	0.5308	7.57e-06	1_72288886_A_AT	rs35710660	7943	GCST90274807	0.00251708176498342	20.0385850527657
1	104640701	T	G	-0.2543	0.0561	0.0149	5.82e-06	1_104640701_T_G	rs115191082	11294	GCST90274807	0.00181605832905326	20.5442401901809
1	169461481	T	C	-0.1112	0.0248	0.9158	7.33e-06	1_169461481_T_C	rs2285212	11336	GCST90274807	0.00177042204878726	20.1015517313549
1	242399370	A	G	-0.0698	0.0156	0.2136	7.66e-06	1_242399370_A_G	rs383039	11783	GCST90274807	0.00169616660998667	20.0164901344681
2	13940522	T	C	0.147	0.0325	0.044	6.09e-06	2_13940522_T_C	rs13421547	11784	GCST90274807	0.00173309307910464	20.4547526482604
2	52215130	A	G	-0.2134	0.046	0.9756	3.5e-06	2_52215130_A_G	rs114209791	11784	GCST90274807	0.00182300554313209	21.5178785210025
2	141913966	T	C	-0.2551	0.0515	0.0228	7.29e-07	2_141913966_T_C	rs146918864	11438	GCST90274807	0.00214055179389994	24.5318620363292
2	213241261	T	C	0.1688	0.0373	0.9672	6.03e-06	2_213241261_T_C	rs35508685	11782	GCST90274807	0.00173521763410487	20.4763947309755
3	119431497	A	G	-0.1066	0.0237	0.9032	6.86e-06	3_119431497_A_G	rs73192044	11336	GCST90274807	0.00178149045036173	20.2274477694363
4	133183457	A	G	0.0635	0.0137	0.3202	3.57e-06	4_133183457_A_G	rs12498781	11763	GCST90274807	0.00182303816769403	21.4799105870884
6	112451601	A	G	-0.2175	0.0488	0.02	8.31e-06	6_112451601_A_G	rs34172193	10918	GCST90274807	0.00181612751152065	19.8609178751164
7	17753237	T	C	0.0719	0.0156	0.5043	4.05e-06	7_17753237_T_C	rs143181662	8587	GCST90274807	0.00246770978916421	21.2376970127925
7	54991055	A	G	0.2776	0.0597	0.9804	3.32e-06	7_54991055_A_G	rs6952803	10849	GCST90274807	0.00198900501436354	21.6177351744625
8	68839107	A	G	-0.3596	0.0778	0.9909	3.8e-06	8_68839107_A_G	rs138771212	11336	GCST90274807	0.00188105992731349	21.3601128685309
11	100596026	T	C	-0.222	0.0427	0.0255	2e-07	11_100596026_T_C	rs188205021	11774	GCST90274807	0.00229049988829003	27.0256669721308
13	112575760	T	C	-0.2247	0.0504	0.0541	8.26e-06	13_112575760_T_C	rs143409618	11784	GCST90274807	0.00168391593333934	19.8733625985329
14	21169862	T	C	-0.1232	0.0267	0.9142	3.95e-06	14_21169862_T_C	rs72659995	11336	GCST90274807	0.00187466699805598	21.2873825094319
14	48507353	T	G	0.0888	0.0201	0.1397	9.97e-06	14_48507353_T_G	rs61992201	10267	GCST90274807	0.00189742854210609	19.5141306531948
15	23769949	T	C	-0.1753	0.0372	0.965	2.45e-06	15_23769949_T_C	rs28542561	11774	GCST90274807	0.001882502622777	22.202617360745
16	80689313	T	G	-0.1546	0.0316	0.9553	9.96e-07	16_80689313_T_G	rs117977288	11784	GCST90274807	0.00202707975879973	23.9315649090019
18	58431552	G	GTT	0.3109	0.0641	0.9851	1.23e-06	18_58431552_G_GTT	rs11432579	7902	GCST90274807	0.00296822868244188	23.5188158149699
18	74247282	A	G	0.1474	0.0331	0.9399	8.46e-06	18_74247282_A_G	rs12969831	11336	GCST90274807	0.00174630488430354	19.8272439716864
18	75094435	C	G	0.0651	0.0143	0.6659	5.3e-06	18_75094435_C_G	rs34691354	11336	GCST90274807	0.00182489046107936	20.7211222642364
1	153082810	T	C	-0.0765	0.0154	0.4228	6.78e-07	1_153082810_T_C	rs28846828	8817	GCST90274808	0.00279091631029518	24.6707813613411
1	168180874	C	G	0.119	0.0256	0.1039	3.34e-06	1_168180874_C_G	rs12138611	11344	GCST90274808	0.00190117160878471	21.6041616055121
1	171216897	T	C	0.1072	0.0241	0.083	8.66e-06	1_171216897_T_C	rs2064077	11790	GCST90274808	0.00167538052099619	19.782528844986
2	53038599	T	C	0.08	0.0181	0.8477	9.88e-06	2_53038599_T_C	rs2883991	11789	GCST90274808	0.00165434768296678	19.5321090384606
2	66332146	CT	C	0.077	0.0172	0.3457	7.58e-06	2_66332146_CT_C	rs34488531	7943	GCST90274808	0.00251678195641971	20.0361922430416
2	166018354	T	C	-0.0606	0.0135	0.5471	7.16e-06	2_166018354_T_C	rs4667792	11344	GCST90274808	0.00177313069942628	20.1465708962371
3	151178393	T	C	0.1541	0.0346	0.0446	8.44e-06	3_151178393_T_C	rs9817113	11790	GCST90274808	0.00167961295155432	19.8325885455062
4	6909807	C	G	-0.0925	0.0204	0.8324	5.78e-06	4_6909807_C_G	rs6842116	11344	GCST90274808	0.00180913303809649	20.556376137304
4	164735206	T	C	-0.3364	0.0757	0.0177	8.84e-06	4_164735206_T_C	rs115680168	7586	GCST90274808	0.00259643999855628	19.7426615852688
5	22203180	T	C	-0.2004	0.0449	0.0429	8.07e-06	5_22203180_T_C	rs188200783	8974	GCST90274808	0.00221489785432018	19.9161758441041
5	46131995	T	C	-0.4166	0.091	0.0114	4.69e-06	5_46131995_T_C	rs143067549	7315	GCST90274808	0.00285692535540251	20.9525550097263
5	154577444	A	G	0.1741	0.038	0.0321	4.61e-06	5_154577444_A_G	rs59446445	11790	GCST90274808	0.00177723155404478	20.9873048595105
6	32624017	A	C	-0.2162	0.048	0.0367	6.66e-06	6_32624017_A_C	rs145607970	7523	GCST90274808	0.00268947952923957	20.2821238964398
6	158071161	A	G	-0.0664	0.0144	0.704	4.01e-06	6_158071161_A_G	rs6920753	11762	GCST90274808	0.00180445321976637	21.2587302486979
7	12560554	A	T	0.3176	0.0676	0.9871	2.62e-06	7_12560554_A_T	rs113563938	11344	GCST90274808	0.00194203540180125	22.0694251321337
8	35154239	A	G	0.1171	0.0198	0.1374	3.34e-09	8_35154239_A_G	rs11987533	11344	GCST90274808	0.0030738324240741	34.9709020464579
8	79840734	T	G	-0.0761	0.0166	0.7494	4.55e-06	8_79840734_T_G	rs12056343	9894	GCST90274808	0.00211962831097791	21.0119006717247
8	139987300	A	G	0.1913	0.0407	0.972	2.6e-06	8_139987300_A_G	rs113153423	11792	GCST90274808	0.00186999636228053	22.088562643078
11	5315973	A	G	-0.2425	0.0538	0.0165	6.56e-06	11_5315973_A_G	rs113105910	11786	GCST90274808	0.00172085586288656	20.3135221319118
11	109386685	A	T	-0.2711	0.0606	0.0278	7.69e-06	11_109386685_A_T	rs71476058	7943	GCST90274808	0.00251325385915131	20.0080341645988
16	14288564	T	C	0.0897	0.0195	0.8313	4.22e-06	16_14288564_T_C	rs72785422	11343	GCST90274808	0.0018619941993073	21.1562690646214
16	83519341	A	T	-0.1343	0.0298	0.9366	6.58e-06	16_83519341_A_T	rs74032581	11344	GCST90274808	0.00178721338360139	20.3068669011117
17	59389022	A	G	0.2357	0.0511	0.0208	3.98e-06	17_59389022_A_G	rs149111746	11783	GCST90274808	0.00180234544033686	21.2717707115584
1	29484787	T	C	-0.3827	0.0859	0.9838	8.38e-06	1_29484787_T_C	rs187651556	6752	GCST90274809	0.00293105086225005	19.8427534397669
2	85320044	T	C	-0.1271	0.0273	0.0671	3.23e-06	2_85320044_T_C	rs78594373	11767	GCST90274809	0.00183865734008847	21.6716503451197
3	99744651	A	G	0.2819	0.0619	0.0142	5.26e-06	3_99744651_A_G	rs114416525	11345	GCST90274809	0.00182478262264473	20.7363486172731
3	164196006	CCCA	C	0.0731	0.0163	0.4392	7.3e-06	3_164196006_CCCA_C	rs146501549	7943	GCST90274809	0.00252567060787006	20.107134295194
4	26143082	A	C	0.2679	0.0561	0.0253	1.79e-06	4_26143082_A_C	rs1473089	10916	GCST90274809	0.00208473014284075	22.8002772041165
4	157031745	A	G	0.1722	0.037	0.0376	3.25e-06	4_157031745_A_G	rs75590335	11345	GCST90274809	0.00190559220742674	21.6564006772129
5	144256718	A	G	-0.0709	0.0158	0.2216	7.21e-06	5_144256718_A_G	rs13169282	11783	GCST90274809	0.00170600726596511	20.1328183346983
7	81154741	A	T	-0.2102	0.0412	0.9695	3.36e-07	7_81154741_A_T	rs79229049	11781	GCST90274809	0.00220460268292639	26.0253906482372
8	52767675	A	G	-0.1003	0.0224	0.0953	7.55e-06	8_52767675_A_G	rs11777386	11779	GCST90274809	0.00169925596209658	20.046201092335
8	81502336	A	G	0.2815	0.0571	0.0165	8.23e-07	8_81502336_A_G	rs56282088	10919	GCST90274809	0.00222093630186215	24.2999302045531
8	87485765	T	C	0.2714	0.0584	0.0167	3.36e-06	8_87485765_T_C	rs13257574	11306	GCST90274809	0.00190658513015218	21.5932075997623
9	117667449	T	C	0.27	0.0582	0.0163	3.5e-06	9_117667449_T_C	rs3181361	11345	GCST90274809	0.00189345053589559	21.5181529869683
10	44669337	A	G	0.2203	0.047	0.9713	2.77e-06	10_44669337_A_G	rs12240324	11793	GCST90274809	0.00185951912418096	21.9664370029147
10	71011969	T	TA	0.0784	0.017	0.6334	3.99e-06	10_71011969_T_TA	rs148579602	7943	GCST90274809	0.00267047426134573	21.2630184528433
11	83564435	A	T	-0.0919	0.0206	0.1246	8.15e-06	11_83564435_A_T	rs11607326	11345	GCST90274809	0.00175118039747041	19.898485085528
12	131925456	T	C	-0.2141	0.0484	0.0264	9.71e-06	12_131925456_T_C	rs369913010	9246	GCST90274809	0.00211188648869037	19.5635947929672
13	56206816	T	C	0.4278	0.0964	0.0081	9.09e-06	13_56206816_T_C	rs187050106	8488	GCST90274809	0.00231481158128599	19.6890675604064
14	62394907	T	C	-0.0751	0.0162	0.7694	3.56e-06	14_62394907_T_C	rs17256492	11345	GCST90274809	0.00189070357484245	21.4868759626327
14	94197473	A	G	-0.0674	0.0138	0.6092	1.04e-06	14_94197473_A_G	rs7158900	11344	GCST90274809	0.00209837513901142	23.8498166890778
18	22333712	T	C	0.1655	0.0366	0.0384	6.13e-06	18_22333712_T_C	rs143949731	11782	GCST90274809	0.00173245418813552	20.4437281587061
20	16761823	A	G	0.3671	0.0828	0.9915	9.27e-06	20_16761823_A_G	rs117636462	10858	GCST90274809	0.00180706074455716	19.6529655454638
20	50001752	T	C	0.0632	0.0134	0.5504	2.4e-06	20_50001752_T_C	rs4811167	11793	GCST90274809	0.00188270312321209	22.240825397232
21	42295154	A	G	0.3467	0.0752	0.0109	4.02e-06	21_42295154_A_G	rs117263973	10858	GCST90274809	0.00195376724562239	21.2516179335116
22	35723831	A	G	0.0906	0.0203	0.1324	8.08e-06	22_35723831_A_G	rs4466	11792	GCST90274809	0.00168633504227786	19.9154743106696
1	18931322	T	C	0.1729	0.0371	0.0521	3.16e-06	1_18931322_T_C	rs116790447	9453	GCST90274810	0.00229232306045662	21.7145219437741
1	153060770	A	T	0.0762	0.0162	0.4768	2.55e-06	1_153060770_A_T	rs199770642	7943	GCST90274810	0.00277771271744312	22.1192576324419
1	236592040	T	C	0.0815	0.0172	0.4915	2.15e-06	1_236592040_T_C	rs36183478	8587	GCST90274810	0.00260785119057138	22.4469407522206
4	47684375	C	G	0.12	0.0265	0.9234	5.95e-06	4_47684375_C_G	rs61760504	11337	GCST90274810	0.00180545965357179	20.5019005274601
5	149232308	A	G	-0.1318	0.028	0.0716	2.51e-06	5_149232308_A_G	rs2341294	9900	GCST90274810	0.00223310248412745	22.1527176767677
7	9959098	A	T	0.3063	0.0647	0.014	2.2e-06	7_9959098_A_T	rs145295031	11287	GCST90274810	0.00198173416698036	22.4082773231678
7	155623090	A	G	0.0657	0.0136	0.4443	1.36e-06	7_155623090_A_G	rs167018	11336	GCST90274810	0.00205447055899744	23.333306907763
9	23373327	T	C	0.1847	0.0417	0.9596	9.46e-06	9_23373327_T_C	rs76088721	8587	GCST90274810	0.00227944510447698	19.6137446762176
10	6122343	A	G	0.3005	0.0641	0.0145	2.76e-06	10_6122343_A_G	rs11256610	10850	GCST90274810	0.00202145631141041	21.973175881247
11	76932037	T	G	-0.2153	0.0484	0.0246	8.65e-06	11_76932037_T_G	rs145450029	11784	GCST90274810	0.0016763934032839	19.7844335714178
11	94477313	T	C	0.2004	0.0446	0.0274	7.01e-06	11_94477313_T_C	rs145660089	11779	GCST90274810	0.00171109270822707	20.1860790775075
11	129057999	T	C	-0.0696	0.0155	0.3114	7.11e-06	11_129057999_T_C	rs12275648	10277	GCST90274810	0.00195811184928942	20.1590729711042
12	27963647	A	AAAC	0.1086	0.0242	0.8723	7.2e-06	12_27963647_A_AAAC	rs146778171	7943	GCST90274810	0.00252897563179403	20.1335126549632
12	93849398	T	G	0.1913	0.0422	0.0315	5.81e-06	12_93849398_T_G	rs145891540	11772	GCST90274810	0.00174259845096933	20.5461875224589
12	112829103	CAT	C	0.081	0.0167	0.4923	1.23e-06	12_112829103_CAT_C	rs71445573	7943	GCST90274810	0.0029530319791129	23.5194807248481
14	57398908	T	C	-0.0757	0.017	0.8019	8.47e-06	14_57398908_T_C	rs61997688	11772	GCST90274810	0.00168156149911905	19.8253163332851
14	86024172	A	T	0.0892	0.0195	0.2392	4.78e-06	14_86024172_A_T	rs7401175	7943	GCST90274810	0.00262744320882175	20.9194912965928
14	97741799	A	G	-0.3	0.0657	0.9862	4.97e-06	14_97741799_A_G	rs117613902	10850	GCST90274810	0.00191799846886182	20.8464308125928
14	104576816	A	G	0.0753	0.0169	0.2361	8.37e-06	14_104576816_A_G	rs12588414	10273	GCST90274810	0.00192877154965748	19.8486961870354
16	49575164	A	G	-0.0886	0.0191	0.1398	3.51e-06	16_49575164_A_G	rs60306270	11781	GCST90274810	0.00182316527318725	21.5142878553679
18	7919506	A	G	0.0674	0.015	0.7371	7.01e-06	18_7919506_A_G	rs2165910	11768	GCST90274810	0.0017127348955457	20.186613097666
19	2576036	C	G	-0.1197	0.0268	0.8687	7.95e-06	19_2576036_C_G	rs113974014	7943	GCST90274810	0.00250521373789668	19.9438659395761
21	26067535	A	G	0.2969	0.0644	0.0144	4.02e-06	21_26067535_A_G	rs143986178	10850	GCST90274810	0.00195510011825778	21.2504728849107
22	48661109	A	G	0.111	0.0207	0.1327	8.22e-08	22_48661109_A_G	rs73169406	11337	GCST90274810	0.00252992121559222	28.7493906721346
1	67498721	T	C	0.2831	0.0636	0.0151	8.54e-06	1_67498721_T_C	rs116068903	10470	GCST90274811	0.00188885113920416	19.8099116994703
1	177439129	T	C	0.2794	0.063	0.9817	9.21e-06	1_177439129_T_C	rs116381951	9983	GCST90274811	0.00196632738520497	19.6645806351523
2	31896839	T	C	0.2769	0.0557	0.9745	6.65e-07	2_31896839_T_C	rs13001788	8243	GCST90274811	0.00298916644688017	24.7075757451406
2	171243489	A	G	0.232	0.0502	0.9786	3.81e-06	2_171243489_A_G	rs115890206	10403	GCST90274811	0.00204889263542672	21.354284938218
4	13099601	A	G	-0.1278	0.0286	0.0648	7.88e-06	4_13099601_A_G	rs111805691	11344	GCST90274811	0.00175711282214698	19.9642530738517
4	108118301	T	C	0.0631	0.0129	0.5622	1e-06	4_108118301_T_C	rs17549820	11791	GCST90274811	0.0020251083920574	23.9224483849476
4	136755243	A	G	-0.2101	0.0441	0.025	1.9e-06	4_136755243_A_G	rs116007066	10295	GCST90274811	0.00219984530459288	22.6929286527186
5	22599432	T	TA	-0.2288	0.0454	0.9611	4.66e-07	5_22599432_T_TA	rs199629395	7943	GCST90274811	0.0031873467601962	25.3916526244466
6	107846644	T	C	0.0615	0.0137	0.5833	7.15e-06	6_107846644_T_C	rs11153066	11343	GCST90274811	0.00177341467207745	20.1480266020198
6	131393771	A	C	-0.157	0.0325	0.9549	1.36e-06	6_131393771_A_C	rs9321271	11779	GCST90274811	0.00197726371336647	23.3323689988853
7	98121843	C	G	0.0704	0.0144	0.346	1.01e-06	7_98121843_C_G	rs1472270	11344	GCST90274811	0.00210251954821894	23.897
8	120536724	A	C	-0.0739	0.0166	0.2186	8.52e-06	8_120536724_A_C	rs147955591	11344	GCST90274811	0.00174400774270063	19.8150934941868
9	4589802	C	G	-0.0643	0.0144	0.6412	8e-06	9_4589802_C_G	rs301439	11344	GCST90274811	0.00175455941370338	19.9351903461094
11	36198233	T	C	-0.0721	0.0156	0.2619	3.8e-06	11_36198233_T_C	rs34246740	11344	GCST90274811	0.00187948168648665	21.3572217953702
11	40470032	T	C	-0.2471	0.0535	0.9783	3.86e-06	11_40470032_T_C	rs141460846	11304	GCST90274811	0.00188359258736497	21.328537697906
11	115220909	T	C	-0.1842	0.0412	0.0363	7.79e-06	11_115220909_T_C	rs71476282	11344	GCST90274811	0.00175895215314254	19.9851883109532
12	13099229	T	C	-0.0984	0.021	0.7599	2.79e-06	12_13099229_T_C	rs56353341	7943	GCST90274811	0.00275656495684002	21.9503899981244
12	111592380	T	G	-0.1133	0.0239	0.0879	2.13e-06	12_111592380_T_G	rs2157876	11343	GCST90274811	0.00197731789761195	22.4691910103468
13	30976443	A	C	-0.1638	0.0368	0.3346	8.54e-06	13_30976443_A_C	rs111358562	8817	GCST90274811	0.00224200477524646	19.8076810092067
14	25692351	A	G	-0.1021	0.0231	0.8947	9.87e-06	14_25692351_A_G	rs55757846	11344	GCST90274811	0.00171915108709477	19.5321904162163
15	84665328	T	C	-0.2102	0.0443	0.9766	2.09e-06	15_84665328_T_C	rs11630708	11788	GCST90274811	0.00190629084452239	22.5104553685159
16	12220199	T	C	-0.1967	0.0443	0.9753	8.99e-06	16_12220199_T_C	rs55987136	11781	GCST90274811	0.00167067870922444	19.7118566952547
16	80775714	A	G	-0.0606	0.0128	0.4465	2.2e-06	16_80775714_A_G	rs9921181	11786	GCST90274811	0.00189816397515965	22.4105030929174
17	4507431	T	C	0.1213	0.0261	0.0695	3.36e-06	17_4507431_T_C	rs117538197	11774	GCST90274811	0.00183113588808837	21.595676292463
17	74316443	T	G	0.1688	0.0374	0.0635	6.38e-06	17_74316443_T_G	rs117953283	8397	GCST90274811	0.00242005500249163	20.3656477335939
20	6103768	C	G	-0.1844	0.0404	0.0481	5.01e-06	20_6103768_C_G	rs2281533	11776	GCST90274811	0.00176601203510099	20.8298113988984
1	15344293	T	TC	0.1947	0.0435	0.9543	7.61e-06	1_15344293_T_TC	rs201096730	7943	GCST90274812	0.00251579271388978	20.0282969846242
2	13437884	A	ATG	-0.0903	0.0203	0.6895	8.66e-06	2_13437884_A_ATG	rs112523022	7456	GCST90274812	0.00264683273165512	19.7818504309707
2	168518584	T	TA	-0.0863	0.0187	0.2972	3.93e-06	2_168518584_T_TA	rs34648588	7943	GCST90274812	0.00267418148687347	21.2926155054541
2	227438887	A	G	-0.0652	0.0144	0.4698	5.96e-06	2_227438887_A_G	rs1273797	9252	GCST90274812	0.00221092153130011	20.496339963865
3	69721499	T	C	0.3362	0.0761	0.0144	9.97e-06	3_69721499_T_C	rs1427438	10891	GCST90274812	0.00178887811515489	19.5140019669794
4	45839898	A	T	0.0848	0.0188	0.8568	6.46e-06	4_45839898_A_T	rs28658099	11773	GCST90274812	0.00172519809895023	20.3424014951306
4	189492967	T	G	0.1741	0.0364	0.047	1.73e-06	4_189492967_T_G	rs35370544	8385	GCST90274812	0.00272087403923139	22.8713170436639
5	38788544	T	C	-0.0666	0.0148	0.2923	6.8e-06	5_38788544_T_C	rs10941408	11345	GCST90274812	0.00178174699192715	20.2464301454385
6	38719850	C	G	0.0691	0.0148	0.6997	3.03e-06	6_38719850_C_G	rs7742625	11345	GCST90274812	0.0019177610378759	21.794960979615
6	85285875	A	G	0.1773	0.0398	0.9431	8.4e-06	6_85285875_A_G	rs60781061	9265	GCST90274812	0.00213735503448423	19.8407263608025
6	156872261	T	C	-0.1166	0.0255	0.1064	4.82e-06	6_156872261_T_C	rs77792454	8817	GCST90274812	0.00236574131036844	20.9034618340884
7	24423445	C	G	0.1833	0.04	0.0307	4.59e-06	7_24423445_C_G	rs17149396	11789	GCST90274812	0.00177809546854816	20.9957437245525
7	83421169	A	G	0.2055	0.0451	0.9763	5.2e-06	7_83421169_A_G	rs75671803	11785	GCST90274812	0.00175863836238198	20.7585425932985
8	87995921	A	G	-0.0752	0.0162	0.2321	3.45e-06	8_87995921_A_G	rs66755903	11345	GCST90274812	0.00189573253812045	21.5441360997102
9	21663051	C	G	0.1308	0.0277	0.9172	2.34e-06	9_21663051_C_G	rs62556318	11345	GCST90274812	0.00196154702435465	22.2935577591395
9	31779365	T	C	-0.1259	0.0285	0.0665	9.98e-06	9_31779365_T_C	rs79417946	11345	GCST90274812	0.00171716032561009	19.5112535238493
9	133361010	T	C	0.0689	0.0154	0.7409	7.68e-06	9_133361010_T_C	rs17147023	11344	GCST90274812	0.00176142895400256	20.0133793421377
12	96439814	A	G	0.1259	0.0273	0.9273	3.99e-06	12_96439814_A_G	rs78455659	11345	GCST90274812	0.00187114858355518	21.2642269113319
15	66970271	T	C	-0.0681	0.0135	0.5496	4.55e-07	15_66970271_T_C	rs8042883	11345	GCST90274812	0.00223794377227618	25.4419338262899
15	98506292	T	G	0.2314	0.0518	0.9759	7.93e-06	15_98506292_T_G	rs77248338	10471	GCST90274812	0.00190218229986538	19.9518986457433
16	27450250	G	GGT	-0.1366	0.0303	0.908	6.54e-06	16_27450250_G_GGT	rs148213188	7456	GCST90274812	0.00271849168347747	20.3188736978062
16	79491576	A	C	0.0936	0.0203	0.8755	4.01e-06	16_79491576_A_C	rs13336496	11780	GCST90274812	0.00180148748561117	21.2562124061695
16	83303070	T	C	-0.0889	0.0201	0.8647	9.74e-06	16_83303070_T_C	rs78103000	11345	GCST90274812	0.00172130847871462	19.5584682312571
17	64288475	A	G	-0.1028	0.0231	0.1006	8.58e-06	17_64288475_A_G	rs12453636	9892	GCST90274812	0.00199806469152284	19.8004223238835
18	73359115	A	G	0.3432	0.0748	0.0112	4.47e-06	18_73359115_A_G	rs112495884	10858	GCST90274812	0.00193508619148702	21.0480254381666
19	14299739	A	C	-0.1184	0.0233	0.1177	3.74e-07	19_14299739_A_C	rs10415966	10281	GCST90274812	0.00250534063653787	25.817076975035
20	56364589	A	G	0.095	0.0212	0.1263	7.42e-06	20_56364589_A_G	rs6099755	11345	GCST90274812	0.00176686338463522	20.0770046963884
21	40484010	T	C	-0.0732	0.0158	0.2201	3.61e-06	21_40484010_T_C	rs1013434	11783	GCST90274812	0.00181828401610991	21.4602247774859
21	40666580	CA	C	-0.0796	0.0179	0.3353	8.71e-06	21_40666580_CA_C	rs35545105	7943	GCST90274812	0.00248345114201161	19.7701838042606
1	145427960	C	G	0.1919	0.0417	0.0407	4.19e-06	1_145427960_C_G	rs10910814	7953	GCST90274813	0.00265577900075359	21.172327858716
1	173492229	T	G	0.0664	0.015	0.2727	9.57e-06	1_173492229_T_G	rs9425728	11345	GCST90274813	0.00172424772958432	19.591923325988
1	243071390	T	C	-0.077	0.0167	0.2195	4.01e-06	1_243071390_T_C	rs2502347	11345	GCST90274813	0.00187038473536398	21.2555300722228
2	43501970	T	C	0.0609	0.0136	0.546	7.54e-06	2_43501970_T_C	rs6712163	11344	GCST90274813	0.00176450769984924	20.0484219265493
2	107668175	A	G	0.0701	0.0153	0.7233	4.61e-06	2_107668175_A_G	rs13418255	11345	GCST90274813	0.0018469104111887	20.9882682452484
2	172513639	A	C	0.0598	0.0134	0.6086	8.09e-06	2_172513639_A_C	rs7587695	11793	GCST90274813	0.00168591498655677	19.9121938725558
4	40156881	A	G	-0.0773	0.0159	0.2374	1.16e-06	4_40156881_A_G	rs13130198	11345	GCST90274813	0.00207900913172705	23.6313303327365
4	185535085	T	G	0.0753	0.0157	0.482	1.62e-06	4_185535085_T_G	rs6552795	8100	GCST90274813	0.0028318745889633	22.997646873211
6	32556783	T	C	0.1212	0.0255	0.1501	2e-06	6_32556783_T_C	rs9270229	6252	GCST90274813	0.00360030666664667	22.583223195567
6	35764540	A	G	0.085	0.0179	0.5892	2.05e-06	6_35764540_A_G	rs2766594	7943	GCST90274813	0.00283084482091141	22.5435560316948
6	62665592	T	C	0.0782	0.0173	0.6589	6.18e-06	6_62665592_T_C	rs71552590	7943	GCST90274813	0.00256578934422387	20.4273454477624
6	124516990	T	G	-0.1305	0.0294	0.9368	9.05e-06	6_124516990_T_G	rs802281	11786	GCST90274813	0.00166891615720662	19.6993846177985
8	22649912	A	G	0.0678	0.0136	0.5982	6.19e-07	8_22649912_A_G	rs11989681	11345	GCST90274813	0.00218588200703231	24.8487760983376
8	71370392	A	C	-0.1552	0.0345	0.9596	6.84e-06	8_71370392_A_C	rs79359966	11775	GCST90274813	0.00171568902711575	20.2335213467884
8	119274249	T	G	-0.1391	0.0299	0.9451	3.28e-06	8_119274249_T_G	rs4876407	11788	GCST90274813	0.00183263140354531	21.6390501249869
9	117036047	T	G	-0.1338	0.0278	0.0752	1.49e-06	9_117036047_T_G	rs1490743	10281	GCST90274813	0.00224807011527969	23.1599779693033
10	6800809	T	C	-0.2354	0.045	0.0253	1.68e-07	10_6800809_T_C	rs75610895	11787	GCST90274813	0.00231620781654903	27.3599
10	34284406	A	G	0.2805	0.0592	0.9846	2.16e-06	10_34284406_A_G	rs116963481	11793	GCST90274813	0.0019000806695425	22.4465013378666
11	131406108	T	G	0.0797	0.0177	0.8324	6.71e-06	11_131406108_T_G	rs371539	11775	GCST90274813	0.00171894516800643	20.2719878985839
14	64861479	T	C	-0.1955	0.043	0.0285	5.45e-06	14_64861479_T_C	rs61984458	11345	GCST90274813	0.00181870198465746	20.6671239513169
15	39160069	T	C	-0.0682	0.0154	0.6072	9.49e-06	15_39160069_T_C	rs10152568	11784	GCST90274813	0.00166154601583396	19.6089162752677
15	79066932	A	G	0.0716	0.0152	0.4842	2.47e-06	15_79066932_A_G	rs12900168	10471	GCST90274813	0.00211461530414961	22.1848199789896
15	79597917	T	G	0.1045	0.0231	0.9046	6.07e-06	15_79597917_T_G	rs76678067	11345	GCST90274813	0.00180061729749789	20.4612448769724
18	10579314	A	G	-0.0699	0.0158	0.7524	9.69e-06	18_10579314_A_G	rs669029	11345	GCST90274813	0.00172221387807507	19.5687736325324
20	51651490	T	C	-0.313	0.0706	0.0162	9.27e-06	20_51651490_T_C	rs12481726	9849	GCST90274813	0.00199168794127703	19.6512903958669
20	58024118	A	AT	-0.2154	0.0486	0.9648	9.33e-06	20_58024118_A_AT	rs139570187	7943	GCST90274813	0.00246695704358242	19.638553350602
1	37473314	T	C	0.1661	0.0361	0.0436	4.2e-06	1_37473314_T_C	rs114829303	11344	GCST90274814	0.00186272574629984	21.1664627296173
1	62157502	A	G	0.1942	0.0435	0.0315	8.03e-06	1_62157502_A_G	rs139303816	9895	GCST90274814	0.00201015829980354	19.9265515830075
1	159897328	A	G	-0.2117	0.0468	0.0254	6.08e-06	1_159897328_A_G	rs41264833	11790	GCST90274814	0.0017325394006519	20.4586198198054
1	208050360	A	G	-0.1169	0.0236	0.0881	7.29e-07	1_208050360_A_G	rs17009223	11789	GCST90274814	0.0020769455196065	24.5319082765842
2	46461654	T	C	-0.0828	0.0186	0.1671	8.52e-06	2_46461654_T_C	rs10182644	11344	GCST90274814	0.00174385575628068	19.8133636359634
2	139572732	T	C	-0.1649	0.0368	0.9609	7.43e-06	2_139572732_T_C	rs72873944	11792	GCST90274814	0.0016998841517999	20.0757606170291
3	126910721	T	C	-0.213	0.0471	0.9743	6.12e-06	3_126910721_T_C	rs112289272	10905	GCST90274814	0.00187188004134178	20.4473831391452
5	67548442	T	C	-0.0708	0.0158	0.2459	7.43e-06	5_67548442_T_C	rs706716	11344	GCST90274814	0.00176692485197373	20.0759343383951
5	95530542	A	G	0.0765	0.0147	0.7289	1.95e-07	5_95530542_A_G	rs34639000	11773	GCST90274814	0.00229510816709785	27.0778648637051
6	124474284	A	G	0.3833	0.0825	0.9859	3.38e-06	6_124474284_A_G	rs141941146	10280	GCST90274814	0.00209539379746048	21.581679567804
6	167250912	A	G	0.1911	0.0429	0.0282	8.41e-06	6_167250912_A_G	rs9457226	11786	GCST90274814	0.00168077580298871	19.8396079954786
7	138588598	T	C	-0.3402	0.075	0.0162	5.73e-06	7_138588598_T_C	rs10235012	7943	GCST90274814	0.00258367570283849	20.5701152632507
9	96094846	T	C	-0.0623	0.0137	0.3561	5.43e-06	9_96094846_T_C	rs2995998	11792	GCST90274814	0.00175059847975783	20.6757510146389
9	132281601	A	G	0.0777	0.0167	0.2002	3.28e-06	9_132281601_A_G	rs10988407	11791	GCST90274814	0.00183257538313283	21.643895261404
10	8132034	A	AT	-0.2449	0.048	0.9701	3.36e-07	10_8132034_A_AT	rs201464214	8377	GCST90274814	0.00309784095195794	26.0250394054944
11	10380223	A	G	-0.2747	0.0592	0.9858	3.48e-06	11_10380223_A_G	rs4277106	11790	GCST90274814	0.0018229203517412	21.5278286232514
11	132275295	T	G	-0.0732	0.0162	0.2044	6.23e-06	11_132275295_T_G	rs2212484	11792	GCST90274814	0.00172843623668196	20.4135467443925
13	78234635	A	C	-0.2292	0.0499	0.0477	4.37e-06	13_78234635_A_C	rs12864018	7943	GCST90274814	0.00264905865640758	21.0920488651602
14	93316119	A	G	-0.0924	0.0188	0.1442	8.88e-07	14_93316119_A_G	rs7142197	11773	GCST90274814	0.00204762731793707	24.1520756092396
15	56343222	T	G	0.211	0.0465	0.0271	5.69e-06	15_56343222_T_G	rs144124166	11768	GCST90274814	0.00174661480346768	20.5866266845214
15	70546132	T	C	0.0838	0.0173	0.8068	1.27e-06	15_70546132_T_C	rs12592185	11344	GCST90274814	0.00206410723608551	23.4595272516371
16	6155800	T	C	-0.114	0.0255	0.0784	7.8e-06	16_6155800_T_C	rs67927317	11344	GCST90274814	0.00175872786974696	19.9826355166642
16	86933894	C	G	0.2407	0.0521	0.0351	3.84e-06	16_86933894_C_G	rs7193141	9377	GCST90274814	0.00227104319613141	21.339492873832
17	59402478	A	G	0.2206	0.0482	0.0267	4.72e-06	17_59402478_A_G	rs62069649	10431	GCST90274814	0.00200410167358878	20.942747749672
20	2159791	A	G	0.0615	0.0139	0.363	9.67e-06	20_2159791_A_G	rs4815018	11344	GCST90274814	0.00172268398341233	19.5723987977886
22	48143913	T	C	-0.0686	0.0141	0.3408	1.14e-06	22_48143913_T_C	rs132210	11344	GCST90274814	0.00208227710485447	23.6664670657833
1	154426970	A	C	-0.1684	0.0119	0.6128	1.83e-45	1_154426970_A_C	rs2228145	14742	GCST90274815	0.0134021358437067	200.23100547169
2	113871806	T	G	0.0975	0.0211	0.9152	3.82e-06	2_113871806_T_G	rs17486819	14739	GCST90274815	0.00144659712603984	21.3493858065997
4	7449788	T	C	-0.3592	0.0787	0.0119	5.01e-06	4_7449788_T_C	rs112669397	10217	GCST90274815	0.00203476944979909	20.8275491905048
5	141146747	T	G	-0.0671	0.0143	0.2276	2.7e-06	5_141146747_T_G	rs248536	14295	GCST90274815	0.0015378727512589	22.0146709963967
6	32578632	T	C	0.064	0.0131	0.2766	1.03e-06	6_32578632_T_C	rs116457146	14743	GCST90274815	0.00161632601024134	23.8648350706224
7	28486167	T	C	0.0582	0.0127	0.6371	4.59e-06	7_28486167_T_C	rs10234370	14295	GCST90274815	0.00146695505990424	20.997991781503
7	76792340	T	C	-0.2244	0.0469	0.0182	1.71e-06	7_76792340_T_C	rs187416244	14726	GCST90274815	0.00155217469537526	22.8897491040482
8	21260780	A	G	-0.0659	0.0135	0.7459	1.05e-06	8_21260780_A_G	rs1346147	14295	GCST90274815	0.00166416273876933	23.8255275804609
9	954741	A	C	-0.3418	0.0701	0.9865	1.08e-06	9_954741_A_C	rs10977774	12312	GCST90274815	0.00192726602475821	23.7704567584772
10	127845552	A	G	-0.2492	0.0557	0.017	7.68e-06	10_127845552_A_G	rs76203502	12634	GCST90274815	0.00158182084057435	20.0132181837451
13	68942611	T	G	-0.3427	0.0682	0.0105	5.04e-07	13_68942611_T_G	rs185969953	12934	GCST90274815	0.00194840661455594	25.2459837812278
14	77078350	A	T	0.1165	0.0244	0.118	1.8e-06	14_77078350_A_T	rs1642826	10893	GCST90274815	0.00208841478424374	22.792525662763
14	85619189	C	G	0.063	0.0139	0.2257	5.83e-06	14_85619189_C_G	rs12433894	14726	GCST90274815	0.00139303264526553	20.5396250370878
18	73432128	A	C	-0.2484	0.0553	0.9868	7.06e-06	18_73432128_A_C	rs35441559	14740	GCST90274815	0.00136697748010845	20.1740916307792
19	58504085	A	C	0.1173	0.0262	0.0664	7.57e-06	19_58504085_A_C	rs79254378	14295	GCST90274815	0.00140023439606828	20.0416131791301
1	97287518	A	C	0.2512	0.0531	0.9836	2.24e-06	1_97287518_A_C	rs77336315	13801	GCST90274816	0.00161895954689697	22.3762490296215
1	174141356	A	G	0.097	0.021	0.8744	3.86e-06	1_174141356_A_G	rs56889120	11340	GCST90274816	0.00187791309547499	21.3318380144533
1	194276216	A	G	0.1372	0.0274	0.9451	5.52e-07	1_194276216_A_G	rs74131483	13240	GCST90274816	0.00189015513847259	25.0692585108922
1	223649878	T	C	0.0929	0.0204	0.9031	5.27e-06	1_223649878_T_C	rs17161952	14734	GCST90274816	0.00140552826961624	20.7353866400906
2	167396150	CT	C	-0.2369	0.046	0.9552	2.6e-07	2_167396150_CT_C	rs11428073	10894	GCST90274816	0.00242868415865633	26.5176308059482
3	35502404	T	C	0.1495	0.0316	0.0436	2.23e-06	3_35502404_T_C	rs144728120	14717	GCST90274816	0.00151854942372995	22.3794390544658
4	110732727	T	G	0.2093	0.046	0.0198	5.36e-06	4_110732727_T_G	rs116415547	13870	GCST90274816	0.00149038538547636	20.6995147801009
4	147814894	C	G	-0.1493	0.0337	0.0376	9.41e-06	4_147814894_C_G	rs139102025	12846	GCST90274816	0.00152555843856341	19.6242104647831
4	185760185	A	G	-0.0813	0.018	0.1357	6.28e-06	4_185760185_A_G	rs62338232	14288	GCST90274816	0.00142575531727759	20.397422195782
5	35881376	T	G	-0.0647	0.0131	0.2796	7.86e-07	5_35881376_T_G	rs11742240	14736	GCST90274816	0.00165260113965046	24.3897316899965
5	131676320	T	C	-0.0651	0.0133	0.4122	9.84e-07	5_131676320_T_C	rs1050152	11785	GCST90274816	0.00202883673928005	23.9543828308909
5	133893338	A	G	-0.0713	0.0159	0.2092	7.32e-06	5_133893338_A_G	rs202212924	12202	GCST90274816	0.00164527564094571	20.1054418132033
5	157298830	T	G	-0.078	0.0176	0.1347	9.34e-06	5_157298830_T_G	rs62387962	14288	GCST90274816	0.00137276385252303	19.638263094847
7	2401569	A	G	0.068	0.0138	0.2517	8.33e-07	7_2401569_A_G	rs12699881	14288	GCST90274816	0.00169648807010804	24.2772145744646
7	129478199	C	G	0.2134	0.0481	0.0211	9.14e-06	7_129478199_C_G	rs78939185	11775	GCST90274816	0.00166883112869456	19.6799914604827
8	79713753	G	GAGCCATGGCCGTA	-0.1694	0.0225	0.1	5.12e-14	8_79713753_G_GAGCCATGGCCGTA	rs144088095	10894	GCST90274816	0.00517631291635529	56.6737614081372
8	106555039	T	G	0.0613	0.0121	0.4013	4.06e-07	8_106555039_T_G	rs1375955	14288	GCST90274816	0.00179307866738566	25.6619357117601
9	133854336	A	G	0.0691	0.0148	0.5682	3.03e-06	9_133854336_A_G	rs7026771	12403	GCST90274816	0.00175445930477737	21.7952887857547
10	16318694	T	C	-0.1374	0.031	0.9572	9.33e-06	10_16318694_T_C	rs12217463	14736	GCST90274816	0.00133134889516693	19.6422453029723
11	20486401	A	G	0.1208	0.0267	0.067	6.06e-06	11_20486401_A_G	rs10734292	11776	GCST90274816	0.00173523895818082	20.4662172711565
12	17798114	T	G	-0.2791	0.0616	0.0113	5.87e-06	12_17798114_T_G	rs76213792	14288	GCST90274816	0.00143470718841454	20.525675227486
12	55251385	T	C	-0.0724	0.0163	0.8342	8.92e-06	12_55251385_T_C	rs11171132	14288	GCST90274816	0.00137889508081989	19.7260953404217
12	97807415	A	G	0.0698	0.0139	0.237	5.12e-07	12_97807415_A_G	rs12321566	14287	GCST90274816	0.00176187200053654	25.2127631891837
13	77616524	CTCCA	C	0.0751	0.0162	0.2556	3.56e-06	13_77616524_CTCCA_C	rs71203034	10893	GCST90274816	0.0019690029698482	21.4867187576629
14	59452945	T	G	0.0965	0.0217	0.0814	8.71e-06	14_59452945_T_G	rs11158239	14288	GCST90274816	0.00138217499306263	19.7730818101065
15	81321256	T	C	-0.136	0.028	0.0497	1.19e-06	15_81321256_T_C	rs79072837	14715	GCST90274816	0.00160068458344122	23.5886302329291
19	14764810	A	G	-0.0584	0.0127	0.2923	4.26e-06	19_14764810_A_G	rs10403201	14730	GCST90274816	0.00143348286209655	21.1426432096585
1	46373240	A	G	0.1025	0.0231	0.0739	9.11e-06	1_46373240_A_G	rs75579654	14728	GCST90274817	0.0013350569754919	19.6863313951447
1	159175354	A	G	0.0667	0.0116	0.5552	8.92e-09	1_159175354_A_G	rs12075	14741	GCST90274817	0.00223787465363707	33.0580142120616
1	233542010	T	C	0.3186	0.0622	0.9879	3.02e-07	1_233542010_T_C	rs144815207	13394	GCST90274817	0.00195501725440057	26.2328767977046
2	108946178	A	G	0.0562	0.0117	0.4424	1.56e-06	2_108946178_A_G	rs6709159	14744	GCST90274817	0.00156245130387146	23.0697024082808
2	233468903	G	GGC	0.1599	0.0328	0.9498	1.09e-06	2_233468903_G_GGC	rs146058124	11329	GCST90274817	0.00209337757732491	23.7614294620002
3	16705058	T	C	0.056	0.012	0.4104	3.06e-06	3_16705058_T_C	rs13064825	14296	GCST90274817	0.00152103057581872	21.7747310825095
3	76218188	T	C	0.1479	0.0322	0.0386	4.37e-06	3_76218188_T_C	rs1516478	14741	GCST90274817	0.00142914582301986	21.0943271550328
3	132203683	T	C	0.0932	0.0206	0.1151	6.06e-06	3_132203683_T_C	rs11712240	11777	GCST90274817	0.0017350361897456	20.4656
3	172877373	T	C	0.2829	0.0608	0.0146	3.27e-06	3_172877373_T_C	rs141979722	11669	GCST90274817	0.00185191085032084	21.6463309658786
4	73291057	CT	C	-0.239	0.0465	0.0364	2.75e-07	4_73291057_CT_C	rs199932878	10894	GCST90274817	0.00241908238044635	26.4125393964985
4	74574265	A	G	-0.1894	0.0241	0.0665	3.87e-15	4_74574265_A_G	rs6446951	14729	GCST90274817	0.00417575775661016	61.7542552921377
5	2106405	T	C	0.1432	0.0322	0.0447	8.7e-06	5_2106405_T_C	rs72710634	14744	GCST90274817	0.00133960511521697	19.7749492316725
5	37903927	A	C	-0.0936	0.0184	0.1404	3.64e-07	5_37903927_A_C	rs972492	12412	GCST90274817	0.00208050991262892	25.8729569591474
5	120608739	A	T	-0.0755	0.0147	0.2006	2.81e-07	5_120608739_A_T	rs12188297	14740	GCST90274817	0.00178642678242748	26.3754757757412
6	2140801	A	G	-0.3943	0.0886	0.0095	8.57e-06	6_2140801_A_G	rs141384565	11331	GCST90274817	0.0017448553439521	19.802017848297
7	17688229	A	G	0.2687	0.0555	0.9866	1.29e-06	7_17688229_A_G	rs145125644	14733	GCST90274817	0.00158842891221668	23.436373318841
7	57105100	A	G	0.0948	0.0213	0.7166	8.56e-06	7_57105100_A_G	rs7458637	9830	GCST90274817	0.00201108149081203	19.8047378333878
8	133415401	C	G	-0.0957	0.0212	0.9125	6.36e-06	8_133415401_C_G	rs2466352	14730	GCST90274817	0.00138149404370271	20.3747919293455
10	16318694	T	C	-0.1365	0.0308	0.9559	9.34e-06	10_16318694_T_C	rs12217463	14744	GCST90274817	0.00133036372126646	19.638348124801
10	118629449	T	C	0.1545	0.0325	0.9598	2e-06	10_118629449_T_C	rs6585420	14744	GCST90274817	0.00153041693438932	22.5959877290371
13	31352538	T	C	-0.1103	0.0249	0.94	9.44e-06	13_31352538_T_C	rs4769882	14744	GCST90274817	0.00132910533553045	19.6197475675637
14	40504540	T	TACACACACACACAC	-0.0691	0.0156	0.2706	9.45e-06	14_40504540_T_TACACACACACACAC	rs370288870	10893	GCST90274817	0.00179795099911481	19.6167542943423
15	101649801	A	C	0.0574	0.0124	0.4025	3.67e-06	15_101649801_A_C	rs72633250	14296	GCST90274817	0.00149663331546206	21.4249418930337
16	4804879	T	C	-0.1546	0.0348	0.9689	8.89e-06	16_4804879_T_C	rs76149515	14741	GCST90274817	0.00133706486482779	19.7333838569161
16	22653353	A	G	0.389	0.0875	0.9886	8.76e-06	16_22653353_A_G	rs370192906	9893	GCST90274817	0.00199383085903188	19.760379881879
16	60551242	A	G	-0.0541	0.0119	0.393	5.46e-06	16_60551242_A_G	rs1582581	14730	GCST90274817	0.00140116382467988	20.6652962754528
17	11189278	T	C	0.0548	0.0121	0.5814	5.93e-06	17_11189278_T_C	rs1988503	14296	GCST90274817	0.00143269313524424	20.5082977726155
17	54450134	A	G	0.0668	0.0131	0.7222	3.41e-07	17_54450134_A_G	rs8069322	14726	GCST90274817	0.00176262272370921	25.9986828530778
17	73572798	A	G	-0.1324	0.0279	0.0541	2.08e-06	17_73572798_A_G	rs7216538	13672	GCST90274817	0.0016444502924595	22.5166630310279
18	12258051	T	C	0.0555	0.012	0.5073	3.75e-06	18_12258051_T_C	rs34519991	14296	GCST90274817	0.00149403096976688	21.3876324671237
18	36692976	T	G	-0.3895	0.076	0.0095	2.98e-07	18_36692976_T_G	rs72886502	12291	GCST90274817	0.00213242336405325	26.2613510393784
18	73584415	T	G	0.2945	0.0651	0.0101	6.07e-06	18_73584415_T_G	rs2612387	12935	GCST90274817	0.00157963090020583	20.4616883475462
18	73700336	T	C	0.0941	0.02	0.9034	2.54e-06	18_73700336_T_C	rs906401	14729	GCST90274817	0.00150069957064886	22.1340190898907
19	34248514	A	G	0.0948	0.0209	0.1019	5.74e-06	19_34248514_A_G	rs71337505	14563	GCST90274817	0.00141078269933873	20.5714287007829
1	237983229	A	G	-0.0551	0.0121	0.3438	5.27e-06	1_237983229_A_G	rs4659810	14710	GCST90274818	0.00140769315965987	20.7335374511229
2	107310081	A	G	-0.0849	0.0183	0.8857	3.5e-06	2_107310081_A_G	rs7570818	14729	GCST90274818	0.00145916957875659	21.5205925803583
2	167396150	CT	C	-0.2111	0.0461	0.9553	4.67e-06	2_167396150_CT_C	rs11428073	10894	GCST90274818	0.00192110948048188	20.9650005226711
3	124310529	T	TA	-0.1073	0.0225	0.906	1.85e-06	3_124310529_T_TA	rs141437550	11330	GCST90274818	0.00200324297258952	22.7382867065477
4	5793052	A	T	0.0626	0.0121	0.5957	2.3e-07	4_5793052_A_T	rs7656674	14288	GCST90274818	0.00186979366080994	26.7619114907874
4	10683051	A	G	0.2159	0.048	0.0172	6.86e-06	4_10683051_A_G	rs6827317	14736	GCST90274818	0.0013710312607311	20.2285085131415
4	26142254	C	G	0.2053	0.0433	0.9689	2.12e-06	4_26142254_C_G	rs73112514	12393	GCST90274818	0.00181066697655578	22.4766722747334
4	84952443	A	C	0.1265	0.0263	0.9391	1.51e-06	4_84952443_A_C	rs1921885	14288	GCST90274818	0.00161657357507178	23.1317642923753
4	175537640	T	C	-0.299	0.0613	0.0112	1.07e-06	4_175537640_T_C	rs114152855	14249	GCST90274818	0.00166691136148316	23.7881388860282
5	11362066	A	G	0.0964	0.0216	0.081	8.08e-06	5_11362066_A_G	rs58801460	14736	GCST90274818	0.00134983390101068	19.9153350919484
5	131705458	C	G	-0.0605	0.013	0.4529	3.26e-06	5_131705458_C_G	rs2631367	11785	GCST90274818	0.00183441271040899	21.6546084557393
7	16406570	T	C	-0.0931	0.0199	0.1103	2.89e-06	7_16406570_T_C	rs34992551	14734	GCST90274818	0.00148329617923925	21.8843803302816
7	113796203	C	G	0.1918	0.0427	0.9725	7.06e-06	7_113796203_C_G	rs201799031	11760	GCST90274818	0.00171273300044741	20.1728653514617
7	144100595	T	C	0.0668	0.0151	0.1815	9.7e-06	7_144100595_T_C	rs2525703	14723	GCST90274818	0.00132747338013874	19.5677112448101
7	156395495	A	G	0.1321	0.029	0.9369	5.23e-06	7_156395495_A_G	rs2365502	11777	GCST90274818	0.0017587757352394	20.746071970427
8	51696312	T	C	0.1447	0.0303	0.0388	1.79e-06	8_51696312_T_C	rs143420877	14729	GCST90274818	0.00154598974472281	22.8030442430811
8	68719454	T	C	-0.0747	0.0155	0.8321	1.44e-06	8_68719454_T_C	rs7820135	14730	GCST90274818	0.0015743120031068	23.2230274726556
8	106593558	A	G	-0.0608	0.0121	0.4469	5.04e-07	8_106593558_A_G	rs7013321	14288	GCST90274818	0.00176399847390921	25.2450143650809
9	87111083	T	G	0.2185	0.0461	0.0182	2.14e-06	9_87111083_T_G	rs183319799	14733	GCST90274818	0.00152246788278149	22.4616715547898
10	18285342	T	C	0.0523	0.0114	0.4627	4.48e-06	10_18285342_T_C	rs10508556	14735	GCST90274818	0.00142634190033124	21.0443116009802
11	22351553	A	G	-0.1111	0.0251	0.9044	9.59e-06	11_22351553_A_G	rs111848253	11538	GCST90274818	0.00169517021317192	19.5886897425178
11	95274487	T	G	0.0989	0.021	0.9023	2.48e-06	11_95274487_T_G	rs34536806	14288	GCST90274818	0.00154991866698714	22.1765098631838
12	24809427	T	C	-0.2662	0.0526	0.0227	4.17e-07	12_24809427_T_C	rs144834546	12935	GCST90274818	0.00197614634003037	25.6081059805213
12	95312882	A	C	-0.1083	0.0232	0.0779	3.04e-06	12_95312882_A_C	rs60821320	12852	GCST90274818	0.00169267851890156	21.7878
13	85826913	T	C	-0.0607	0.0137	0.6556	9.39e-06	13_85826913_T_C	rs4911055	11783	GCST90274818	0.00166324960373518	19.6273888282952
13	112876202	T	C	0.1588	0.0358	0.0406	9.18e-06	13_112876202_T_C	rs371119188	12189	GCST90274818	0.00161163383893711	19.6726867628163
14	38436952	A	AT	0.1563	0.0336	0.9531	3.29e-06	14_38436952_A_AT	rs151241327	11324	GCST90274818	0.00190726235174601	21.6352885177274
16	48902293	A	C	-0.2301	0.0472	0.0182	1.09e-06	16_48902293_A_C	rs149458216	14726	GCST90274818	0.0016112544161189	23.7623972905066
16	86330952	A	T	-0.0548	0.0122	0.4227	7.06e-06	16_86330952_A_T	rs28535005	14288	GCST90274818	0.00141012357382668	20.1734724647765
17	9112300	A	G	-0.0594	0.0133	0.7486	7.96e-06	17_9112300_A_G	rs734515	14715	GCST90274818	0.0013536956730943	19.9439224397477
17	62499163	T	C	0.3006	0.0666	0.0106	6.38e-06	17_62499163_T_C	rs56025355	12968	GCST90274818	0.00156846481943364	20.3686623791372
19	14764810	A	G	-0.0597	0.0125	0.292	1.79e-06	19_14764810_A_G	rs10403201	14730	GCST90274818	0.00154615803551162	22.8070788953157
19	41811072	A	G	-0.1921	0.0276	0.9378	3.4e-12	19_41811072_A_G	rs73045256	14288	GCST90274818	0.0033790540182135	48.4368363908341
19	41847860	A	G	-0.4623	0.0335	0.0345	2.55e-43	19_41847860_A_G	rs1800472	14736	GCST90274818	0.0127585680175581	190.414153094462
19	41981195	T	C	0.1378	0.0271	0.0525	3.68e-07	19_41981195_T_C	rs7247630	14729	GCST90274818	0.00175236625169677	25.8524006631858
21	43119625	T	C	0.0561	0.0124	0.3696	6.06e-06	21_43119625_T_C	rs4919925	14287	GCST90274818	0.00143060440848675	20.4654619553283
22	45002724	T	C	-0.0873	0.019	0.1204	4.33e-06	22_45002724_T_C	rs2281119	14284	GCST90274818	0.00147580859406843	21.1086506685511
1	244347370	A	T	-0.0707	0.0155	0.7435	5.08e-06	1_244347370_A_T	rs4326609	11345	GCST90274819	0.00183052311126753	20.8017016467256
2	3091471	T	C	0.0707	0.0153	0.3559	3.82e-06	2_3091471_T_C	rs11127419	9252	GCST90274819	0.0023026036075	21.3482399035908
2	46125903	A	T	0.0993	0.0213	0.8758	3.13e-06	2_46125903_A_T	rs80092539	11345	GCST90274819	0.0019120691474403	21.7301498885866
2	222585468	A	G	-0.2119	0.0453	0.0321	2.9e-06	2_222585468_A_G	rs825264	10291	GCST90274819	0.00212170747496293	21.876664091624
2	224292526	C	G	-0.3015	0.0631	0.9851	1.77e-06	2_224292526_C_G	rs116794364	10858	GCST90274819	0.00209823375047865	22.8263205513763
3	58954742	C	G	0.2548	0.0556	0.021	4.59e-06	3_58954742_C_G	rs145344087	10281	GCST90274819	0.0020385795230093	20.9973637127145
3	121028150	A	C	-0.3456	0.0781	0.9882	9.64e-06	3_121028150_A_C	rs190222173	9984	GCST90274819	0.00195744643359477	19.5775523100909
4	23472007	A	C	0.0575	0.013	0.5333	9.73e-06	4_23472007_A_C	rs13105239	11766	GCST90274819	0.0016599638435399	19.5602840196454
5	61150440	T	G	0.0629	0.0139	0.6927	6.03e-06	5_61150440_T_G	rs4699986	11792	GCST90274819	0.00173352737889566	20.4737796547608
5	171514639	A	T	0.1155	0.0258	0.0986	7.58e-06	5_171514639_A_T	rs142330159	9436	GCST90274819	0.00211941107296449	20.0369906822679
6	124651086	C	G	0.1084	0.0243	0.9095	8.16e-06	6_124651086_C_G	rs9482537	11345	GCST90274819	0.00175097687671639	19.8961684434738
7	4467714	T	C	0.0606	0.0135	0.4384	7.16e-06	7_4467714_T_C	rs9648464	11345	GCST90274819	0.00177297468470758	20.146571209376
7	52054682	T	C	0.3026	0.0674	0.0139	7.14e-06	7_52054682_T_C	rs111417524	10701	GCST90274819	0.00188008036241804	20.1528688104075
7	67523386	T	C	-0.2448	0.0544	0.018	6.8e-06	7_67523386_T_C	rs117675814	11345	GCST90274819	0.00178174699192715	20.2464301454385
8	73410768	CT	C	-0.0707	0.0157	0.6419	6.69e-06	8_73410768_CT_C	rs11442499	8388	GCST90274819	0.00241175076998259	20.273837400034
8	109432178	A	T	0.0757	0.0158	0.6575	1.66e-06	8_109432178_A_T	rs13264315	9460	GCST90274819	0.00242066056256436	22.9501621531623
10	13969539	T	C	0.06	0.0132	0.5978	5.48e-06	10_13969539_T_C	rs1534627	11791	GCST90274819	0.00174921687560479	20.6576524607997
10	31490202	A	G	0.1725	0.0367	0.0351	2.6e-06	10_31490202_A_G	rs74992559	11784	GCST90274819	0.00187128478514661	22.0888117960333
12	68026044	A	T	-0.3084	0.0661	0.0168	3.08e-06	12_68026044_A_T	rs11608349	9362	GCST90274819	0.00231978930003951	21.7637150817456
13	35704767	T	G	-0.0782	0.0173	0.2297	6.18e-06	13_35704767_T_G	rs1348602	9023	GCST90274819	0.0022593733351746	20.4279612475448
13	88387973	A	G	0.1842	0.0408	0.9695	6.34e-06	13_88387973_A_G	rs117844161	11781	GCST90274819	0.00172713401032696	20.3791089598259
14	97087097	A	G	-0.0635	0.0136	0.5456	3.02e-06	14_97087097_A_G	rs234592	11345	GCST90274819	0.00191792398361979	21.796816383107
15	38990803	T	G	-0.0652	0.0146	0.2544	7.98e-06	15_38990803_T_G	rs12595568	11792	GCST90274819	0.00168837199164412	19.9395711950152
15	60604436	A	G	0.0678	0.0153	0.7664	9.36e-06	15_60604436_A_G	rs10152968	11792	GCST90274819	0.00166251829141189	19.633732094482
15	80114266	A	G	0.2606	0.0583	0.0179	7.82e-06	15_80114266_A_G	rs147461732	11345	GCST90274819	0.0017580977126957	19.9772242673979
16	29777590	A	AT	0.1331	0.0291	0.1302	4.79e-06	16_29777590_A_AT	rs34084384	6879	GCST90274819	0.00303197804331313	20.9143247773801
16	61998438	A	AT	-0.0783	0.0175	0.674	7.67e-06	16_61998438_A_AT	rs35337966	7942	GCST90274819	0.00251434115744914	20.0141912950524
16	78805709	T	G	0.1742	0.0385	0.9676	6.05e-06	16_78805709_T_G	rs150843753	11779	GCST90274819	0.00173505099229047	20.4692106604727
17	28341679	T	G	0.0671	0.0143	0.486	2.7e-06	17_28341679_T_G	rs7225483	9849	GCST90274819	0.00223054522174173	22.0132804159375
19	6801966	A	G	0.112	0.0238	0.0899	2.53e-06	19_6801966_A_G	rs332426	11789	GCST90274819	0.00187495184449853	22.141571771938
19	54851842	A	G	-0.1011	0.0197	0.1385	2.87e-07	19_54851842_A_G	rs11883375	11776	GCST90274819	0.00223152542697406	26.3327425617811
21	43995327	T	C	-0.1676	0.0374	0.0399	7.42e-06	21_43995327_T_C	rs62213023	11345	GCST90274819	0.00176698252482001	20.0783608918563
1	161478810	A	G	-0.0604	0.0135	0.4812	7.67e-06	1_161478810_A_G	rs6671847	11336	GCST90274820	0.00176270766617033	20.0138071797195
1	238821453	A	G	0.0563	0.0122	0.4817	3.94e-06	1_238821453_A_G	rs12754806	11768	GCST90274820	0.00180638059040354	21.2923360893242
2	84195883	A	G	-0.1377	0.0302	0.9558	5.13e-06	2_84195883_A_G	rs78981063	11784	GCST90274820	0.00176114749678205	20.7864478076095
2	174802976	A	G	0.0639	0.0144	0.2266	9.1e-06	2_174802976_A_G	rs112883732	11784	GCST90274820	0.00166824136384771	19.6880641919128
3	12385357	A	C	-0.0951	0.0203	0.1784	2.8e-06	3_12385357_A_C	rs3963364	9453	GCST90274820	0.00231628600453753	21.9420430761725
3	58363371	T	C	-0.063	0.013	0.6603	1.26e-06	3_58363371_T_C	rs62258077	11762	GCST90274820	0.00199272297134124	23.4812136969018
4	6753471	T	C	0.0611	0.0138	0.5834	9.53e-06	4_6753471_T_C	rs4689540	11336	GCST90274820	0.00172629114909843	19.5996185318789
5	6378192	C	G	-0.0824	0.0173	0.1414	1.91e-06	5_6378192_C_G	rs9313148	11777	GCST90274820	0.00192261248586019	22.682371431527
5	36424241	A	T	0.1414	0.0302	0.9403	2.84e-06	5_36424241_A_T	rs72730728	11336	GCST90274820	0.00193012769315569	21.9183725320396
5	38527228	T	G	0.0788	0.0134	0.5419	4.09e-09	5_38527228_T_G	rs2289779	11336	GCST90274820	0.00304130632997496	34.5753200837678
5	84611579	T	C	0.0692	0.0153	0.8025	6.1e-06	5_84611579_T_C	rs452976	11770	GCST90274820	0.00173499692905283	20.4529296311939
5	95049215	C	G	0.0745	0.0164	0.6059	5.55e-06	5_95049215_C_G	rs1645151	8809	GCST90274820	0.00233712559023817	20.6312829726223
5	110784241	T	C	-0.2181	0.0467	0.0215	3.01e-06	5_110784241_T_C	rs115938660	11770	GCST90274820	0.00184968194201986	21.8073938362711
5	145246085	T	G	-0.0553	0.0125	0.4142	9.69e-06	5_145246085_T_G	rs2569006	11780	GCST90274820	0.00165868527871566	19.5684531178268
6	68918580	A	G	-0.0681	0.0145	0.2875	2.65e-06	6_68918580_A_G	rs778016	9883	GCST90274820	0.00222690255751159	22.0531343520618
7	79349730	T	C	-0.1306	0.0285	0.9229	4.6e-06	7_79349730_T_C	rs73157388	11336	GCST90274820	0.00184898356117029	20.9951994609709
8	107256388	A	C	-0.1451	0.0322	0.9399	6.6e-06	8_107256388_A_C	rs1604713	11336	GCST90274820	0.00178807609698011	20.3023566417961
8	118638630	A	G	-0.0611	0.0137	0.4056	8.2e-06	8_118638630_A_G	rs1275374	11336	GCST90274820	0.00175154015315989	19.8867886046726
8	119917062	A	G	0.1586	0.0333	0.961	1.91e-06	8_119917062_A_G	rs117117000	11784	GCST90274820	0.00192127690627933	22.6800591837258
9	14698077	T	C	0.0558	0.0126	0.6218	9.49e-06	9_14698077_T_C	rs7047277	11774	GCST90274820	0.00166295486833931	19.6089134481719
9	136155000	T	C	-0.2885	0.0153	0.1918	2.61e-79	9_136155000_T_C	rs635634	11784	GCST90274820	0.0292890946965858	355.49627786175
9	136336804	T	C	0.2027	0.0299	0.067	1.21e-11	9_136336804_T_C	rs41307428	11774	GCST90274820	0.00388820515589323	45.9506165192417
10	27930818	A	C	0.0904	0.0192	0.1109	2.5e-06	10_27930818_A_C	rs1690678	11784	GCST90274820	0.00187769664310073	22.1646403197367
11	4431867	C	G	-0.06	0.0134	0.4942	7.55e-06	11_4431867_C_G	rs1549488	11335	GCST90274820	0.0017656470414671	20.0454711477736
11	126228659	T	G	0.1262	0.0248	0.9129	3.61e-07	11_126228659_T_G	rs4937122	11336	GCST90274820	0.00227910628096267	25.8903975561177
12	115088443	A	G	0.2467	0.0558	0.0184	9.82e-06	12_115088443_A_G	rs143212977	11336	GCST90274820	0.00172132096980884	19.5430918055531
16	9246057	A	G	0.1051	0.0232	0.8941	5.89e-06	16_9246057_A_G	rs8059299	11336	GCST90274820	0.00180710795643506	20.5188413396767
17	7063650	T	C	-0.08	0.0172	0.7807	3.3e-06	17_7063650_T_C	rs72837682	11336	GCST90274820	0.0019047379594847	21.629498559751
17	36964094	A	G	-0.2724	0.0546	0.0169	6.07e-07	17_36964094_A_G	rs141933232	11724	GCST90274820	0.00211851759271212	24.8859846179967
[truncated: 1,000 more rows]
